# Supplementary material for: Development of Acellular Matrix-Based Bioprinted Scaffold for Inferior Alveolar Nerve Regeneration
Source: ACS Omega. 2026 Jun 11;11(24):35467–78. doi: 10.1021/acsomega.6c01059 (PMC13294912; doi:10.1021/acsomega.6c01059)
Supplement: Supplementary file 1 [file ao6c01059_si_001.xlsx]

## Sheet: Cover Page
Development of Acellular Matrix based Bioprinted Scaffold for Inferior Alveolar Nerve Regeneration Nasera Rizwana,a Kaustubh Raundal,a Yogesh H S,b Radhika Kawathe,c,d Sridhar Chinthakindi,c,d Rohit Kumar Sarda,e Ashwath Acharya,f Manasa Nunea* aManipal Institute of Regenerative Medicine, Manipal Academy of Higher Education, Manipal 576104, Karnataka, India bDepartment of Pharmacology, NITTE Coll…

## Sheet: Table S1
Accession	Description	# Unique Peptides
P08461	Dihydrolipoyllysine-residue acetyltransferase component of pyruvate dehydrogenase complex, mitochondrial OS=Rattus norvegicus OX=10116 GN=Dlat PE=1 SV=3	2
O70377	Synaptosomal-associated protein 23 OS=Rattus norvegicus OX=10116 GN=Snap23 PE=1 SV=1	1
O35796	Complement component 1 Q subcomponent-binding protein, mitochondrial OS=Rattus norvegicus OX=10116 GN=C1qbp PE=1 SV=2	2
A0A0G2JZY6	Spectrin beta chain OS=Rattus norvegicus OX=10116 GN=Sptbn1 PE=1 SV=2	3
A0A8I5ZN75	Ubiquitin conjugating enzyme E2 V1 OS=Rattus norvegicus OX=10116 GN=LOC679539 PE=4 SV=1	1
A0A8L2QU76	Dolichyl-diphosphooligosaccharide--protein glycosyltransferase 48 kDa subunit OS=Rattus norvegicus OX=10116 GN=Ddost PE=1 SV=1	7
Q02874-1	Isoform 2 of Core histone macro-H2A.1 OS=Rattus norvegicus OX=10116 GN=Macroh2a1	2
A0A8I6ALI7	NFU1 iron-sulfur cluster scaffold homolog, mitochondrial OS=Rattus norvegicus OX=10116 GN=Nfu1 PE=1 SV=1	1
P12001	60S ribosomal protein L18 OS=Rattus norvegicus OX=10116 GN=Rpl18 PE=1 SV=2	5
F1LQJ7	phosphoenolpyruvate carboxykinase (GTP) OS=Rattus norvegicus OX=10116 GN=Pck2 PE=1 SV=3	1
P18418	Calreticulin OS=Rattus norvegicus OX=10116 GN=Calr PE=1 SV=1	16
D3ZG07	LSM6 homolog, U6 small nuclear RNA and mRNA degradation associated OS=Rattus norvegicus OX=10116 GN=Lsm6 PE=1 SV=1	2
Q9WV97	Mitochondrial import inner membrane translocase subunit Tim9 OS=Rattus norvegicus OX=10116 GN=Timm9 PE=1 SV=3	1
D3ZDU5	Profilin OS=Rattus norvegicus OX=10116 GN=Pfn2 PE=3 SV=1	2
D3ZU54	Density-regulated protein OS=Rattus norvegicus OX=10116 GN=Denr PE=1 SV=4	1
P07150	Annexin A1 OS=Rattus norvegicus OX=10116 GN=Anxa1 PE=1 SV=2	20
Q63528	Replication protein A 32 kDa subunit OS=Rattus norvegicus OX=10116 GN=Rpa2 PE=2 SV=2	1
M0R3P1	Olfactory receptor 156 OS=Rattus norvegicus OX=10116 GN=Or52ac1 PE=4 SV=2	1
A0A8I5ZND7	Tia1 cytotoxic granule-associated RNA binding protein-like 1 OS=Rattus norvegicus OX=10116 GN=Tial1 PE=1 SV=1	1
Q6P685	Eukaryotic translation initiation factor 2 subunit beta OS=Rattus norvegicus OX=10116 GN=Eif2s2 PE=1 SV=1	3
B1WC49	Api5 protein OS=Rattus norvegicus OX=10116 GN=Api5 PE=1 SV=1	1
A0A8I5Y9G0	Clathrin interactor 1 OS=Rattus norvegicus OX=10116 GN=Clint1 PE=1 SV=1	1
A0A8L2UK17	Ribosomal protein SA OS=Rattus norvegicus OX=10116 GN=Rpsa PE=1 SV=1	6
A0A8I6ASS6	L-lactate dehydrogenase OS=Rattus norvegicus OX=10116 GN=AC098459.1 PE=1 SV=1	2
F7F1W2	Nascent polypeptide associated complex subunit alpha OS=Rattus norvegicus OX=10116 GN=Naca PE=1 SV=1	4
A0A140TAA4	Programmed cell death 6-interacting protein OS=Rattus norvegicus OX=10116 GN=Pdcd6ip PE=1 SV=1	8
P20788	Cytochrome b-c1 complex subunit Rieske, mitochondrial OS=Rattus norvegicus OX=10116 GN=Uqcrfs1 PE=1 SV=2	1
G3V852	RCG55135, isoform CRA_b OS=Rattus norvegicus OX=10116 GN=Tln1 PE=1 SV=1	23
F1LMC7	Septin OS=Rattus norvegicus OX=10116 GN=Septin7 PE=1 SV=4	1
F1LSQ0	Fas associated factor 1 OS=Rattus norvegicus OX=10116 GN=Faf1 PE=1 SV=4	1
Q68FR9	Elongation factor 1-delta OS=Rattus norvegicus OX=10116 GN=Eef1d PE=1 SV=2	1
P05369	Farnesyl pyrophosphate synthase OS=Rattus norvegicus OX=10116 GN=Fdps PE=2 SV=2	7
B0BMT9	Sqrdl protein OS=Rattus norvegicus OX=10116 GN=Sqor PE=1 SV=1	4
P82471	Guanine nucleotide-binding protein G(q) subunit alpha OS=Rattus norvegicus OX=10116 GN=Gnaq PE=2 SV=2	1
Q811A3	Procollagen-lysine,2-oxoglutarate 5-dioxygenase 2 OS=Rattus norvegicus OX=10116 GN=Plod2 PE=2 SV=1	5
A0A8I6ASE1	Antioxidant 1 copper chaperone OS=Rattus norvegicus OX=10116 GN=Atox1 PE=1 SV=1	1
Q6DGG0	Peptidyl-prolyl cis-trans isomerase D OS=Rattus norvegicus OX=10116 GN=Ppid PE=1 SV=3	5
B2RYG5	TATA-box binding protein associated factor 15 OS=Rattus norvegicus OX=10116 GN=Taf15 PE=1 SV=1	1
Q6URK4	Heterogeneous nuclear ribonucleoprotein A3 OS=Rattus norvegicus OX=10116 GN=Hnrnpa3 PE=1 SV=1	1
P97536	Cullin-associated NEDD8-dissociated protein 1 OS=Rattus norvegicus OX=10116 GN=Cand1 PE=1 SV=1	9
Q6P742	Proteolipid protein 2 OS=Rattus norvegicus OX=10116 GN=Plp2 PE=2 SV=1	1
P84076	Neuron-specific calcium-binding protein hippocalcin OS=Rattus norvegicus OX=10116 GN=Hpca PE=1 SV=2	1
O88767	Parkinson disease protein 7 homolog OS=Rattus norvegicus OX=10116 GN=Park7 PE=1 SV=1	7
A0A8L2URF4	Ubiquitin-like protein 4A OS=Rattus norvegicus OX=10116 GN=Ubl4a PE=1 SV=1	1
D3ZJ08	Histone H3 OS=Rattus norvegicus OX=10116 GN=Hist2h3c2 PE=3 SV=1	1
Q63042	FAD-linked sulfhydryl oxidase ALR OS=Rattus norvegicus OX=10116 GN=Gfer PE=1 SV=2	1
A0A8L2Q239	60S ribosomal protein L23 OS=Rattus norvegicus OX=10116 GN=Rpl23 PE=1 SV=1	3
Q08163	Adenylyl cyclase-associated protein 1 OS=Rattus norvegicus OX=10116 GN=Cap1 PE=1 SV=3	7
A0A8I5ZSQ9	NSF attachment protein alpha OS=Rattus norvegicus OX=10116 GN=Napa PE=1 SV=1	1
Q9WTV5	26S proteasome non-ATPase regulatory subunit 9 OS=Rattus norvegicus OX=10116 GN=Psmd9 PE=1 SV=1	5
A0A8I6AB87	Glucosamine-6-phosphate isomerase OS=Rattus norvegicus OX=10116 GN=Gnpda1 PE=1 SV=1	1
D4A9Q3	40S ribosomal protein S23 OS=Rattus norvegicus OX=10116 GN=RGD1563570 PE=3 SV=1	3
A0A0H2UH99	60S ribosomal protein L24 OS=Rattus norvegicus OX=10116 GN=Rpl24 PE=1 SV=1	3
Q99068	Alpha-2-macroglobulin receptor-associated protein OS=Rattus norvegicus OX=10116 GN=Lrpap1 PE=1 SV=2	2
M0RBB1	Aly/REF export factor OS=Rattus norvegicus OX=10116 GN=Alyref PE=1 SV=3	1
A0A2P1NRY1	RT1 class I, CE11 OS=Rattus norvegicus OX=10116 GN=RT1-A1 PE=1 SV=1	2
P15865	Histone H1.4 OS=Rattus norvegicus OX=10116 GN=H1-4 PE=1 SV=3	3
Q5XIM9	T-complex protein 1 subunit beta OS=Rattus norvegicus OX=10116 GN=Cct2 PE=1 SV=3	18
A0A8I6A172	High mobility group AT-hook 2 OS=Rattus norvegicus OX=10116 GN=Hmga2 PE=3 SV=1	2
A0A8I6ABP0	Serine/threonine-protein phosphatase OS=Rattus norvegicus OX=10116 GN=Ppp1cb PE=1 SV=1	1
Q8VHF5	Citrate synthase, mitochondrial OS=Rattus norvegicus OX=10116 GN=Cs PE=1 SV=1	10
A0A8I6GMG5	Secretion associated, Ras related GTPase 1A OS=Rattus norvegicus OX=10116 GN=Sar1a PE=1 SV=1	2
B2RZ79	Iron-sulfur cluster assembly enzyme OS=Rattus norvegicus OX=10116 GN=Iscu PE=1 SV=1	1
Q63598	Plastin-3 OS=Rattus norvegicus OX=10116 GN=Pls3 PE=1 SV=2	4
A0A8I5ZV52	Globin family profile domain-containing protein OS=Rattus norvegicus OX=10116 GN=Hbe1l-ps1 PE=3 SV=1	1
B0K013	Chchd8 protein OS=Rattus norvegicus OX=10116 GN=Coa4 PE=2 SV=1	1
F1LMA7	Collagen-binding factor Endo180 OS=Rattus norvegicus OX=10116 GN=Mrc2 PE=1 SV=3	2
P67779	Prohibitin 1 OS=Rattus norvegicus OX=10116 GN=Phb1 PE=1 SV=1	16
P62919	60S ribosomal protein L8 OS=Rattus norvegicus OX=10116 GN=Rpl8 PE=2 SV=2	8
B0BNE5	S-formylglutathione hydrolase OS=Rattus norvegicus OX=10116 GN=Esd PE=2 SV=1	3
Q4FZY0	EF-hand domain-containing protein D2 OS=Rattus norvegicus OX=10116 GN=Efhd2 PE=1 SV=1	3
A0A8I6AVL2	Acyl-CoA dehydrogenase family, member 10 OS=Rattus norvegicus OX=10116 GN=Acad10 PE=1 SV=1	7
Q4QQW8	Putative phospholipase B-like 2 OS=Rattus norvegicus OX=10116 GN=Plbd2 PE=1 SV=2	1
D4AC36	Eukaryotic translation initiation factor 3 subunit F OS=Rattus norvegicus OX=10116 GN=Eif3f PE=1 SV=3	2
A0A8I5ZWC2	Unconventional myosin-VI OS=Rattus norvegicus OX=10116 GN=Myo6 PE=1 SV=1	1
A0A8I5ZLY7	TAP binding protein OS=Rattus norvegicus OX=10116 GN=Tapbp PE=1 SV=1	2
M0R9X8	Dynein cytoplasmic 1 heavy chain 1 OS=Rattus norvegicus OX=10116 GN=Dync1h1 PE=1 SV=3	10
Q6B345	Protein S100-A11 OS=Rattus norvegicus OX=10116 GN=S100a11 PE=3 SV=1	6
Q8R3Z7	EH-domain containing 4 OS=Rattus norvegicus OX=10116 GN=Ehd4 PE=1 SV=1	1
P13668	Stathmin OS=Rattus norvegicus OX=10116 GN=Stmn1 PE=1 SV=2	2
F2Z3Q8	Karyopherin subunit beta 1 OS=Rattus norvegicus OX=10116 GN=Kpnb1 PE=1 SV=1	10
P52925	High mobility group protein B2 OS=Rattus norvegicus OX=10116 GN=Hmgb2 PE=2 SV=2	3
F1M0X6	Mago homolog B, exon junction complex subunit OS=Rattus norvegicus OX=10116 GN=Magohb PE=3 SV=2	1
A0A8L2QIW0	60S ribosomal protein L6 OS=Rattus norvegicus OX=10116 GN=Rpl6 PE=1 SV=1	8
Q5U300	Ubiquitin-like modifier-activating enzyme 1 OS=Rattus norvegicus OX=10116 GN=Uba1 PE=1 SV=1	11
G3V8G5	Golgi apparatus protein 1 OS=Rattus norvegicus OX=10116 GN=Glg1 PE=1 SV=1	1
D3ZFP4	DNA replication licensing factor MCM3 OS=Rattus norvegicus OX=10116 GN=Mcm3 PE=1 SV=3	3
A0A8I6ANR0	MICOS complex subunit OS=Rattus norvegicus OX=10116 GN=Apool PE=1 SV=1	1
D4A997	HIV TAT specific factor 1 (Predicted) OS=Rattus norvegicus OX=10116 GN=Htatsf1 PE=1 SV=2	1
D4A7L4	NADH dehydrogenase [ubiquinone] 1 beta subcomplex subunit 11, mitochondrial OS=Rattus norvegicus OX=10116 GN=Ndufb11 PE=1 SV=1	1
A0A8I5ZV87	NOP58 ribonucleoprotein OS=Rattus norvegicus OX=10116 GN=Nop58 PE=1 SV=1	2
P63004	Platelet-activating factor acetylhydrolase IB subunit alpha OS=Rattus norvegicus OX=10116 GN=Pafah1b1 PE=1 SV=2	3
D4A4J0	FACT complex subunit OS=Rattus norvegicus OX=10116 GN=Supt16h PE=1 SV=2	1
A0A8I5ZUU4	Ataxin-10 OS=Rattus norvegicus OX=10116 GN=Atxn10 PE=1 SV=1	4
A0A8I5ZVN3	60S ribosomal protein L21 OS=Rattus norvegicus OX=10116 GN=ENSRNOG00000064901 PE=3 SV=1	2
D3ZXF8	Mitochondrial ribosomal protein L43 OS=Rattus norvegicus OX=10116 GN=Mrpl43 PE=1 SV=3	1
A0A8L2QZ93	Diazepam binding inhibitor, acyl-CoA binding protein OS=Rattus norvegicus OX=10116 GN=Dbi PE=1 SV=1	1
G3V644	NADH dehydrogenase [ubiquinone] flavoprotein 3, mitochondrial OS=Rattus norvegicus OX=10116 GN=Ndufv3 PE=1 SV=1	1
F7EZE5	Transcription factor BTF3 OS=Rattus norvegicus OX=10116 GN=Btf3 PE=1 SV=1	1
A0A8I6AU83	Protein phosphatase 1 regulatory subunit 14 OS=Rattus norvegicus OX=10116 GN=Ppp1r14b PE=3 SV=1	1
A0A8I6AFQ4	Sorting nexin-2 OS=Rattus norvegicus OX=10116 GN=Snx2 PE=1 SV=1	2
A0A8I5ZT94	RNA helicase OS=Rattus norvegicus OX=10116 GN=Dhx15 PE=1 SV=1	2
A0A8I6AU87	WD repeat domain 61 OS=Rattus norvegicus OX=10116 GN=Skic8 PE=1 SV=1	1
F1M8K0	Dystroglycan 1 OS=Rattus norvegicus OX=10116 GN=Dag1 PE=1 SV=1	1
F1LRI5	GCN1 activator of EIF2AK4 OS=Rattus norvegicus OX=10116 GN=Gcn1 PE=1 SV=3	1
A0A8I5Y4N3	Albumin OS=Rattus norvegicus OX=10116 GN=Alb PE=1 SV=1	1
Q5RKI1	Eukaryotic initiation factor 4A-II OS=Rattus norvegicus OX=10116 GN=Eif4a2 PE=1 SV=1	1
D3ZF07	60S ribosomal protein L27a OS=Rattus norvegicus OX=10116 GN=RGD1562402 PE=3 SV=3	4
O35547	Long-chain-fatty-acid--CoA ligase 4 OS=Rattus norvegicus OX=10116 GN=Acsl4 PE=1 SV=2	1
A0A0G2JSZ1	RAB31, member RAS oncogene family OS=Rattus norvegicus OX=10116 GN=Rab31 PE=4 SV=2	1
A0A8I5ZU42	THIF-type NAD/FAD binding fold domain-containing protein OS=Rattus norvegicus OX=10116 GN=ENSRNOG00000064024 PE=4 SV=1	1
A0A8I6GAF8	Heterogeneous nuclear ribonucleoprotein C OS=Rattus norvegicus OX=10116 GN=Hnrnpc PE=1 SV=1	7
M0R533	Calpain, small subunit 1 OS=Rattus norvegicus OX=10116 GN=Capns1 PE=1 SV=1	3
D3ZZ81	PTPRF interacting protein alpha 1 OS=Rattus norvegicus OX=10116 GN=Ppfia1 PE=1 SV=1	1
A0A8I6A1E2	ZW10 interacting kinetochore protein OS=Rattus norvegicus OX=10116 GN=Zwint PE=1 SV=1	1
A0A8I6ADR3	Moesin OS=Rattus norvegicus OX=10116 GN=Msn PE=1 SV=1	21
A0A8I6GL89	RAN GTPase activating protein 1 OS=Rattus norvegicus OX=10116 GN=Rangap1 PE=1 SV=1	2
A0A8I6A1Z5	Thioredoxin-related transmembrane protein 1 OS=Rattus norvegicus OX=10116 GN=Tmx1 PE=1 SV=1	2
F7F7A6	ATP-dependent RNA helicase OS=Rattus norvegicus OX=10116 GN=Eif4a1 PE=1 SV=1	6
G3V7T6	Splicing factor 3b, subunit 1 OS=Rattus norvegicus OX=10116 GN=Sf3b1 PE=1 SV=1	3
Q498E0	Thioredoxin domain-containing protein 12 OS=Rattus norvegicus OX=10116 GN=Txndc12 PE=2 SV=2	5
A0A8L2UHV1	Proteasome 26S subunit, ATPase 1 OS=Rattus norvegicus OX=10116 GN=Psmc1 PE=1 SV=1	1
P62755	40S ribosomal protein S6 OS=Rattus norvegicus OX=10116 GN=Rps6 PE=1 SV=1	7
A0A8I5ZMN9	DnaJ heat shock protein family (Hsp40) member C19 OS=Rattus norvegicus OX=10116 GN=Dnajc19 PE=1 SV=1	1
D3ZPL1	Cleavage and polyadenylation specificity factor subunit 6 OS=Rattus norvegicus OX=10116 GN=Cpsf6 PE=1 SV=2	1
Q91V33	KH domain-containing, RNA-binding, signal transduction-associated protein 1 OS=Rattus norvegicus OX=10116 GN=Khdrbs1 PE=1 SV=1	3
Q5BJN7	FAU, ubiquitin like and ribosomal protein S30 fusion OS=Rattus norvegicus OX=10116 GN=LOC687780 PE=1 SV=1	2
D3ZWZ6	Insulin-like growth factor 2 mRNA binding protein 2 OS=Rattus norvegicus OX=10116 GN=Igf2bp2 PE=1 SV=3	2
A0A8I6GED0	SEC31 homolog A, COPII coat complex component OS=Rattus norvegicus OX=10116 GN=Sec31a PE=1 SV=1	16
P21670	Proteasome subunit alpha type-4 OS=Rattus norvegicus OX=10116 GN=Psma4 PE=1 SV=1	3
A0A8I6A4Y0	Coiled-coil domain-containing protein 72-like OS=Rattus norvegicus OX=10116 GN=LOC100910678 PE=3 SV=1	1
G3V9N0	Polyadenylate-binding protein OS=Rattus norvegicus OX=10116 GN=Pabpc4 PE=1 SV=3	3
D3ZH12	Nitric oxide synthase-interacting protein OS=Rattus norvegicus OX=10116 GN=Nosip PE=1 SV=1	1
P29314	40S ribosomal protein S9 OS=Rattus norvegicus OX=10116 GN=Rps9 PE=1 SV=4	15
A0A8I5Y0J1	DAB adaptor protein 2 OS=Rattus norvegicus OX=10116 GN=Dab2 PE=1 SV=1	1
A0A8I5ZKK6	Protein S100-A10 OS=Rattus norvegicus OX=10116 GN=S100a10 PE=1 SV=1	6
P04182	Ornithine aminotransferase, mitochondrial OS=Rattus norvegicus OX=10116 GN=Oat PE=1 SV=1	8
P84586	RNA-binding motif protein, X chromosome retrogene-like OS=Rattus norvegicus OX=10116 GN=Rbmxrtl PE=1 SV=1	8
A0A8I5ZVH7	VAMP associated protein A OS=Rattus norvegicus OX=10116 GN=Vapa PE=1 SV=1	1
A0A8I6A7G7	Integrin subunit alpha 5 OS=Rattus norvegicus OX=10116 GN=Itga5 PE=1 SV=1	1
D3ZU74	Dynein cytoplasmic 1 intermediate chain 2 OS=Rattus norvegicus OX=10116 GN=Dync1i2 PE=1 SV=1	1
A0A8L2Q0S4	Ubiquitin carboxyl-terminal hydrolase OS=Rattus norvegicus OX=10116 GN=Uchl1 PE=3 SV=1	4
A0A8I6GBC3	Actin related protein 2 OS=Rattus norvegicus OX=10116 GN=Actr2 PE=1 SV=1	4
A0A8I6GM37	Protein arginine methyltransferase 1 OS=Rattus norvegicus OX=10116 GN=Prmt1 PE=1 SV=1	3
P13803	Electron transfer flavoprotein subunit alpha, mitochondrial OS=Rattus norvegicus OX=10116 GN=Etfa PE=1 SV=4	6
Q6PDV7	60S ribosomal protein L10 OS=Rattus norvegicus OX=10116 GN=Rpl10 PE=1 SV=3	1
Q9EPX0	Heat shock protein beta-8 OS=Rattus norvegicus OX=10116 GN=Hspb8 PE=1 SV=1	1
A0A8I6B4G8	VPS26 retromer complex component A OS=Rattus norvegicus OX=10116 GN=Vps26a PE=1 SV=1	1
B0BND5	RNA, U3 small nucleolar interacting protein 2 (Predicted), isoform CRA_a OS=Rattus norvegicus OX=10116 GN=Rrp9 PE=1 SV=1	2
Q5RJR9	Serpin H1 OS=Rattus norvegicus OX=10116 GN=Serpinh1 PE=1 SV=1	10
G3V786	Aldose reductase-related protein 1-like OS=Rattus norvegicus OX=10116 GN=Akr1b8 PE=3 SV=2	13
P10719	ATP synthase subunit beta, mitochondrial OS=Rattus norvegicus OX=10116 GN=Atp5f1b PE=1 SV=2	19
P39951	Cyclin-dependent kinase 1 OS=Rattus norvegicus OX=10116 GN=Cdk1 PE=1 SV=1	1
C9WPN6	Eukaryotic translation initiation factor 2 subunit 3, Y-linked OS=Rattus norvegicus OX=10116 GN=Eif2s3y PE=2 SV=2	9
D3ZLA3	Copine 3 OS=Rattus norvegicus OX=10116 GN=Cpne3 PE=1 SV=1	1
Q09073	ADP/ATP translocase 2 OS=Rattus norvegicus OX=10116 GN=Slc25a5 PE=1 SV=3	5
P05426	60S ribosomal protein L7 OS=Rattus norvegicus OX=10116 GN=Rpl7 PE=1 SV=2	15
A0A8L2QAQ9	Branched-chain-amino-acid aminotransferase OS=Rattus norvegicus OX=10116 GN=Bcat1 PE=3 SV=1	1
A0A8I6GH88	peptidylprolyl isomerase OS=Rattus norvegicus OX=10116 GN=Fkbp2 PE=1 SV=1	2
A0A8I6AFJ4	proteasome endopeptidase complex OS=Rattus norvegicus OX=10116 GN=Psmb10 PE=1 SV=1	2
A0A8I6AU02	Sorcin OS=Rattus norvegicus OX=10116 GN=Sri PE=1 SV=1	2
D3ZS22	Spliceosome-associated protein CWC15 homolog OS=Rattus norvegicus OX=10116 GN=Cwc15-ps3 PE=3 SV=1	1
A0A8I6A9G6	Coatomer subunit gamma OS=Rattus norvegicus OX=10116 GN=Copg1 PE=1 SV=1	3
Q78P75	Dynein light chain 2, cytoplasmic OS=Rattus norvegicus OX=10116 GN=Dynll2 PE=1 SV=1	4
A0A8I6GJJ3	Signal transducer and activator of transcription OS=Rattus norvegicus OX=10116 GN=Stat3 PE=1 SV=1	1
A0A0G2K6Q5	G protein nucleolar 1 OS=Rattus norvegicus OX=10116 GN=Gnl1 PE=1 SV=1	2
Q5U214	U1 small nuclear ribonucleoprotein A OS=Rattus norvegicus OX=10116 GN=Snrpa PE=1 SV=1	1
A0A8J8YFS5	Histidine--tRNA ligase, cytoplasmic OS=Rattus norvegicus OX=10116 GN=Hars1 PE=1 SV=1	5
A0A8I6A2E4	RNA helicase OS=Rattus norvegicus OX=10116 GN=Ddx39a PE=1 SV=1	1
P63312	Thymosin beta-10 OS=Rattus norvegicus OX=10116 GN=Tmsb10 PE=1 SV=2	4
A0A0G2K4Q0	Isocitrate dehydrogenase [NAD] subunit, mitochondrial OS=Rattus norvegicus OX=10116 GN=Idh3g PE=1 SV=1	1
F1M9V7	Aminopeptidase OS=Rattus norvegicus OX=10116 GN=Npepps PE=1 SV=1	7
D4AB17	phosphoribosylformylglycinamidine synthase OS=Rattus norvegicus OX=10116 GN=Pfas PE=1 SV=4	3
Q5U211	Sorting nexin-3 OS=Rattus norvegicus OX=10116 GN=Snx3 PE=1 SV=1	2
A0A8I6AIU8	Importin subunit alpha OS=Rattus norvegicus OX=10116 GN=Kpna3 PE=1 SV=1	1
A0A0H2UHL9	Drebrin 1 OS=Rattus norvegicus OX=10116 GN=Dbn1 PE=1 SV=1	1
Q811A2	Bone marrow stromal antigen 2 OS=Rattus norvegicus OX=10116 GN=Bst2 PE=1 SV=1	1
D3ZHB7	HECT-type E3 ubiquitin transferase OS=Rattus norvegicus OX=10116 GN=Ube3c PE=1 SV=4	1
P70470	Acyl-protein thioesterase 1 OS=Rattus norvegicus OX=10116 GN=Lypla1 PE=1 SV=1	3
Q4FZT9	26S proteasome non-ATPase regulatory subunit 2 OS=Rattus norvegicus OX=10116 GN=Psmd2 PE=1 SV=1	7
Q64361	Latexin OS=Rattus norvegicus OX=10116 GN=Lxn PE=1 SV=1	1
Q5XI34	Protein phosphatase 2 (Formerly 2A), regulatory subunit A (PR 65), alpha isoform, isoform CRA_a OS=Rattus norvegicus OX=10116 GN=Ppp2r1a PE=1 SV=1	11
A0A8I6G2K0	Peroxiredoxin 2 OS=Rattus norvegicus OX=10116 GN=Prdx2 PE=1 SV=1	6
A0A8I6AN59	Pleckstrin homology domain containing B2 OS=Rattus norvegicus OX=10116 GN=Plekhb2 PE=4 SV=1	1
A0A8I6AAN3	Delta-1-pyrroline-5-carboxylate synthase OS=Rattus norvegicus OX=10116 GN=Aldh18a1 PE=3 SV=1	3
A0A8I6GKW3	N-acetylneuraminate synthase OS=Rattus norvegicus OX=10116 GN=Nans PE=1 SV=1	1
A0A0G2JSR7	Matrin 3 OS=Rattus norvegicus OX=10116 GN=Matr3 PE=1 SV=1	10
A0A8L2Q9B8	Growth hormone inducible transmembrane protein OS=Rattus norvegicus OX=10116 GN=Ghitm PE=1 SV=1	1
Q68FT7	Phenylalanine--tRNA ligase beta subunit OS=Rattus norvegicus OX=10116 GN=Farsb PE=1 SV=1	4
A0A8I6A6A2	non-specific serine/threonine protein kinase OS=Rattus norvegicus OX=10116 GN=Slk PE=1 SV=1	1
Q5XI73	Rho GDP-dissociation inhibitor 1 OS=Rattus norvegicus OX=10116 GN=Arhgdia PE=1 SV=1	8
A0A8I6AG33	Transportin 1 OS=Rattus norvegicus OX=10116 GN=Tnpo1 PE=1 SV=1	1
A0A8L2QA85	Isocitrate dehydrogenase [NADP] OS=Rattus norvegicus OX=10116 GN=Idh1 PE=1 SV=1	1
P30835	ATP-dependent 6-phosphofructokinase, liver type OS=Rattus norvegicus OX=10116 GN=Pfkl PE=1 SV=3	6
Q5SGE0	Leucine-rich PPR motif-containing protein, mitochondrial OS=Rattus norvegicus OX=10116 GN=Lrpprc PE=1 SV=1	4
A0A8I6GIL6	hexokinase OS=Rattus norvegicus OX=10116 GN=Hk2 PE=3 SV=1	4
P19804	Nucleoside diphosphate kinase B OS=Rattus norvegicus OX=10116 GN=Nme2 PE=1 SV=1	9
Q63610	Tropomyosin alpha-3 chain OS=Rattus norvegicus OX=10116 GN=Tpm3 PE=1 SV=2	8
A0A8I6A144	RCG62531, isoform CRA_c OS=Rattus norvegicus OX=10116 GN=Tpm3 PE=1 SV=1	1
P07895	Superoxide dismutase [Mn], mitochondrial OS=Rattus norvegicus OX=10116 GN=Sod2 PE=1 SV=2	1
A0A8I6A7U4	Vasodilator-stimulated phosphoprotein OS=Rattus norvegicus OX=10116 GN=Vasp PE=1 SV=1	1
P12368	cAMP-dependent protein kinase type II-alpha regulatory subunit OS=Rattus norvegicus OX=10116 GN=Prkar2a PE=1 SV=4	3
A0A8I6ALV8	Tubulin alpha chain OS=Rattus norvegicus OX=10116 GN=Tuba1b PE=3 SV=1	1
A0A8L2QYQ1	40S ribosomal protein S4 OS=Rattus norvegicus OX=10116 GN=Rps4x PE=1 SV=1	17
A0A0G2K1C0	Actin-related protein 3 OS=Rattus norvegicus OX=10116 GN=Actr3 PE=1 SV=1	11
A0A8I6A8X0	Cytochrome c oxidase subunit OS=Rattus norvegicus OX=10116 GN=Cox6b1 PE=1 SV=1	4
Q6IN22	Cathepsin B OS=Rattus norvegicus OX=10116 GN=Ctsb PE=1 SV=1	4
A0A8I6GBX4	Dihydrolipoyl dehydrogenase OS=Rattus norvegicus OX=10116 GN=Dld PE=1 SV=1	7
Q6DGG1	Putative protein-lysine deacylase ABHD14B OS=Rattus norvegicus OX=10116 GN=Abhd14b PE=2 SV=1	1
D3ZI43	Peptidyl-tRNA hydrolase 1 homolog OS=Rattus norvegicus OX=10116 GN=Ptrh1 PE=4 SV=2	1
A0A8I6ATW2	Ubiquitin conjugating enzyme E2 V1 OS=Rattus norvegicus OX=10116 GN=LOC679539 PE=4 SV=1	1
D3ZUM4	Beta-galactosidase OS=Rattus norvegicus OX=10116 GN=Glb1 PE=1 SV=1	3
A0A0G2K700	H/ACA ribonucleoprotein complex subunit DKC1 OS=Rattus norvegicus OX=10116 GN=Dkc1 PE=1 SV=2	1
Q9JLA3	UDP-glucose:glycoprotein glucosyltransferase 1 OS=Rattus norvegicus OX=10116 GN=Uggt1 PE=1 SV=2	7
P63219	Guanine nucleotide-binding protein G(I)/G(S)/G(O) subunit gamma-5 OS=Rattus norvegicus OX=10116 GN=Gng5 PE=3 SV=1	1
A0A8I5Y830	Proteasome subunit alpha type OS=Rattus norvegicus OX=10116 GN=Psma7 PE=1 SV=1	4
A0A0G2JXN6	Galectin OS=Rattus norvegicus OX=10116 GN=Lgals3 PE=1 SV=1	5
A0JPJ7	Obg-like ATPase 1 OS=Rattus norvegicus OX=10116 GN=Ola1 PE=2 SV=1	4
Q6PDV8	RCG31311 OS=Rattus norvegicus OX=10116 GN=Rpl22-ps2 PE=1 SV=1	6
F1M556	Mitochondrial import inner membrane translocase subunit OS=Rattus norvegicus OX=10116 GN=Timm8a1-ps1 PE=3 SV=3	2
A0A8I5ZRS6	Ribosome production factor 2 homolog OS=Rattus norvegicus OX=10116 GN=Rpf2 PE=1 SV=1	1
A0A8L2Q7B9	Pyruvate kinase OS=Rattus norvegicus OX=10116 GN=Pkm PE=1 SV=1	5
A0A8I6GJC1	PDZ and LIM domain 5 OS=Rattus norvegicus OX=10116 GN=Pdlim5 PE=1 SV=1	1
Q62658	Peptidyl-prolyl cis-trans isomerase FKBP1A OS=Rattus norvegicus OX=10116 GN=Fkbp1a PE=1 SV=3	5
A0A8I5ZMS1	Lamin B2 OS=Rattus norvegicus OX=10116 GN=Lmnb2 PE=1 SV=1	4
Q5M823	NudC domain-containing protein 2 OS=Rattus norvegicus OX=10116 GN=Nudcd2 PE=2 SV=1	2
A0A8I5ZVF1	N-acyl-aliphatic-L-amino acid amidohydrolase OS=Rattus norvegicus OX=10116 GN=Acy1 PE=1 SV=1	4
P30349	Leukotriene A-4 hydrolase OS=Rattus norvegicus OX=10116 GN=Lta4h PE=1 SV=3	1
P40112	Proteasome subunit beta type-3 OS=Rattus norvegicus OX=10116 GN=Psmb3 PE=1 SV=1	2
A0A8I5Y0C0	Hsp90 co-chaperone Cdc37 OS=Rattus norvegicus OX=10116 GN=Cdc37 PE=1 SV=1	4
P32089	Tricarboxylate transport protein, mitochondrial OS=Rattus norvegicus OX=10116 GN=Slc25a1 PE=1 SV=1	3
P35434	ATP synthase subunit delta, mitochondrial OS=Rattus norvegicus OX=10116 GN=Atp5f1d PE=1 SV=2	2
A0A8I5ZXF4	Heat shock protein 105 kDa OS=Rattus norvegicus OX=10116 GN=Hsph1 PE=1 SV=1	7
Q99MZ8	LIM and SH3 domain protein 1 OS=Rattus norvegicus OX=10116 GN=Lasp1 PE=1 SV=1	5
P27321	Calpastatin OS=Rattus norvegicus OX=10116 GN=Cast PE=1 SV=3	2
P61765	Syntaxin-binding protein 1 OS=Rattus norvegicus OX=10116 GN=Stxbp1 PE=1 SV=1	1
A0A8I5ZSP3	Tyrosine 3-monooxygenase/tryptophan 5-monooxygenase activation protein, epsilon OS=Rattus norvegicus OX=10116 GN=Ywhae PE=1 SV=1	7
A0A096MJW5	Phosphoinositide phospholipase C OS=Rattus norvegicus OX=10116 GN=Plch1 PE=4 SV=2	1
P63039	60 kDa heat shock protein, mitochondrial OS=Rattus norvegicus OX=10116 GN=Hspd1 PE=1 SV=1	29
A0A8I6B318	Transformer 2 beta homolog OS=Rattus norvegicus OX=10116 GN=Tra2b PE=1 SV=1	6
Q9JLZ1	Glutaredoxin-3 OS=Rattus norvegicus OX=10116 GN=Glrx3 PE=1 SV=2	3
A0A8I6A263	Aminoacyl tRNA synthetase complex-interacting multifunctional protein 1 OS=Rattus norvegicus OX=10116 GN=Aimp1 PE=1 SV=1	2
F1M8V2	Ubiquitin conjugation factor E4 OS=Rattus norvegicus OX=10116 GN=Ube4b PE=1 SV=3	1
A0A8I5Y510	Calpain-2 catalytic subunit OS=Rattus norvegicus OX=10116 GN=Capn2 PE=1 SV=1	5
D3ZF12	Signal peptidase complex subunit 3 OS=Rattus norvegicus OX=10116 GN=Spcs3 PE=1 SV=2	1
Q3T1L0	Aldehyde dehydrogenase family 16 member A1 OS=Rattus norvegicus OX=10116 GN=Aldh16a1 PE=2 SV=1	2
P35565	Calnexin OS=Rattus norvegicus OX=10116 GN=Canx PE=1 SV=1	6
P83871	PHD finger-like domain-containing protein 5A OS=Rattus norvegicus OX=10116 GN=Phf5a PE=2 SV=1	1
D3ZPH3	Metastasis associated 1 family, member 3 OS=Rattus norvegicus OX=10116 GN=Mta3 PE=1 SV=4	1
P28480	T-complex protein 1 subunit alpha OS=Rattus norvegicus OX=10116 GN=Tcp1 PE=1 SV=1	17
A0A8I5Y9U9	Clathrin heavy chain OS=Rattus norvegicus OX=10116 GN=Cltc PE=1 SV=1	21
D3ZV75	Major facilitator superfamily domain containing 1 OS=Rattus norvegicus OX=10116 GN=Mfsd1 PE=4 SV=1	1
F1LQ48	Heterogeneous nuclear ribonucleoprotein L OS=Rattus norvegicus OX=10116 GN=Hnrnpl PE=1 SV=2	9
A0A8I6A6S3	26S proteasome non-ATPase regulatory subunit 1 OS=Rattus norvegicus OX=10116 GN=Psmd1 PE=1 SV=1	3
P69897	Tubulin beta-5 chain OS=Rattus norvegicus OX=10116 GN=Tubb5 PE=1 SV=1	4
A0A8I6AM26	Arsenite-resistance protein 2 OS=Rattus norvegicus OX=10116 GN=Srrt PE=1 SV=1	4
A0A8I6AK10	Fascin OS=Rattus norvegicus OX=10116 GN=Fscn1 PE=1 SV=1	10
P85971	6-phosphogluconolactonase OS=Rattus norvegicus OX=10116 GN=Pgls PE=1 SV=1	4
A0A8L2Q4B4	Isocitrate dehydrogenase [NAD] subunit, mitochondrial OS=Rattus norvegicus OX=10116 GN=Idh3b PE=1 SV=1	1
A0A8L2Q2R7	Casein kinase 2 alpha 1 OS=Rattus norvegicus OX=10116 GN=Csnk2a1 PE=1 SV=1	2
A0A0G2JXD0	60S ribosomal protein L9 OS=Rattus norvegicus OX=10116 GN=LOC103692829 PE=3 SV=1	3
A0A8I6GLY7	40S ribosomal protein S25 OS=Rattus norvegicus OX=10116 GN=Rps25 PE=3 SV=1	3
P62815	V-type proton ATPase subunit B, brain isoform OS=Rattus norvegicus OX=10116 GN=Atp6v1b2 PE=1 SV=1	5
A0A8I6GF99	Phosphate carrier protein, mitochondrial OS=Rattus norvegicus OX=10116 GN=Tmpo PE=1 SV=1	3
D3ZAF6	ATP synthase subunit f, mitochondrial OS=Rattus norvegicus OX=10116 GN=Atp5mf PE=1 SV=1	1
A0A8I5ZYI5	Methionine adenosyltransferase 2 subunit beta OS=Rattus norvegicus OX=10116 GN=Mat2b PE=1 SV=1	1
A0A8L2Q9T5	Acyl-CoA dehydrogenase family, member 9 OS=Rattus norvegicus OX=10116 GN=Acad9 PE=1 SV=1	2
P83883	60S ribosomal protein L36a OS=Rattus norvegicus OX=10116 GN=Rpl36a PE=1 SV=2	2
B2RZ72	Actin-related protein 2/3 complex subunit 4 OS=Rattus norvegicus OX=10116 GN=Arpc4 PE=1 SV=1	3
R9PXU4	thioredoxin-disulfide reductase OS=Rattus norvegicus OX=10116 GN=Txnrd1 PE=1 SV=3	1
Q5M9H7	DnaJ (Hsp40) homolog, subfamily A, member 2 OS=Rattus norvegicus OX=10116 GN=Dnaja2 PE=1 SV=1	2
F7FN80	NDUFA4, mitochondrial complex associated OS=Rattus norvegicus OX=10116 GN=Ndufa4 PE=1 SV=1	3
A0A8I6GLU8	TAR DNA-binding protein 43 OS=Rattus norvegicus OX=10116 GN=Tardbp PE=1 SV=1	7
Q4KM49	Tyrosine--tRNA ligase, cytoplasmic OS=Rattus norvegicus OX=10116 GN=Yars1 PE=2 SV=3	16
A0A8I6AG77	Inosine triphosphatase OS=Rattus norvegicus OX=10116 GN=Itpa PE=1 SV=1	1
P60123	RuvB-like 1 OS=Rattus norvegicus OX=10116 GN=Ruvbl1 PE=1 SV=1	4
G3V828	Canopy FGF signaling regulator 3 OS=Rattus norvegicus OX=10116 GN=Cnpy3 PE=1 SV=2	3
P11762	Galectin-1 OS=Rattus norvegicus OX=10116 GN=Lgals1 PE=1 SV=2	10
A0A8I6AIB7	Eukaryotic translation initiation factor 3 subunit K OS=Rattus norvegicus OX=10116 GN=Eif3k PE=1 SV=1	1
Q5XIV1	Phosphoglycerate kinase OS=Rattus norvegicus OX=10116 GN=Pgk2 PE=1 SV=1	1
A0A8L2Q4P2	Succinate dehydrogenase [ubiquinone] iron-sulfur subunit, mitochondrial OS=Rattus norvegicus OX=10116 GN=Sdhb PE=1 SV=1	2
Q2I0Y6	Ribosome biogenesis protein NSA2 homolog OS=Rattus norvegicus OX=10116 GN=Nsa2 PE=1 SV=1	1
P62828	GTP-binding nuclear protein Ran OS=Rattus norvegicus OX=10116 GN=Ran PE=1 SV=3	11
Q6AYN8	DNA replication licensing factor MCM7 OS=Rattus norvegicus OX=10116 GN=Mcm7 PE=1 SV=1	2
Q9R1S9	Midkine OS=Rattus norvegicus OX=10116 GN=Mdk PE=2 SV=1	1
A0A8I6AM79	aldehyde dehydrogenase (NAD(+)) OS=Rattus norvegicus OX=10116 GN=Aldh7a1 PE=1 SV=1	3
F7EUU4	COP9 signalosome subunit 5 OS=Rattus norvegicus OX=10116 GN=Cops5 PE=1 SV=1	1
F1LM47	Succinate--CoA ligase [ADP-forming] subunit beta, mitochondrial OS=Rattus norvegicus OX=10116 GN=Sucla2 PE=1 SV=1	7
Q66H94	Peptidyl-prolyl cis-trans isomerase FKBP9 OS=Rattus norvegicus OX=10116 GN=Fkbp9 PE=2 SV=1	1
F7F067	Actin related protein 1B OS=Rattus norvegicus OX=10116 GN=Actr1b PE=1 SV=1	2
P62076	Mitochondrial import inner membrane translocase subunit Tim13 OS=Rattus norvegicus OX=10116 GN=Timm13 PE=3 SV=1	1
Q68A21	Transcriptional activator protein Pur-beta OS=Rattus norvegicus OX=10116 GN=Purb PE=1 SV=3	1
A0A0G2JW97	Scaffold attachment factor B OS=Rattus norvegicus OX=10116 GN=Safb PE=1 SV=2	2
A0A8I6A7K2	Pyruvate kinase OS=Rattus norvegicus OX=10116 GN=ENSRNOG00000068788 PE=3 SV=1	1
D3ZRN3	Actin, beta-like 2 OS=Rattus norvegicus OX=10116 GN=Actbl2 PE=1 SV=1	1
Q5RJK6	Inositol polyphosphate-1-phosphatase OS=Rattus norvegicus OX=10116 GN=Inpp1 PE=1 SV=1	1
P61515	60S ribosomal protein L37a OS=Rattus norvegicus OX=10116 GN=Rpl37a PE=1 SV=2	1
D3ZGY2	ubiquitinyl hydrolase 1 OS=Rattus norvegicus OX=10116 GN=Otud6b PE=1 SV=4	1
A0A8I6A3K2	glutamine--tRNA ligase OS=Rattus norvegicus OX=10116 GN=Qars1 PE=1 SV=1	5
Q03344	ATPase inhibitor, mitochondrial OS=Rattus norvegicus OX=10116 GN=Atp5if1 PE=3 SV=2	5
A0A8I5ZVM7	protein-tyrosine-phosphatase OS=Rattus norvegicus OX=10116 GN=Ptprf PE=1 SV=1	1
Q5XIP6	Flap endonuclease 1 OS=Rattus norvegicus OX=10116 GN=Fen1 PE=2 SV=1	1
Q6AY23	Pyrroline-5-carboxylate reductase 2 OS=Rattus norvegicus OX=10116 GN=Pycr2 PE=2 SV=1	1
P55063	Heat shock 70 kDa protein 1-like OS=Rattus norvegicus OX=10116 GN=Hspa1l PE=2 SV=2	1
Q4KLH5	Arf-GAP domain and FG repeat-containing protein 1 OS=Rattus norvegicus OX=10116 GN=Agfg1 PE=1 SV=1	2
A0A8I6AA10	Astrocytic phosphoprotein PEA-15 OS=Rattus norvegicus OX=10116 GN=Pea15 PE=1 SV=1	2
A0A8I5ZZZ8	Proteasome subunit beta OS=Rattus norvegicus OX=10116 GN=Psmb1 PE=1 SV=1	3
G3V7A5	Low density lipoprotein receptor OS=Rattus norvegicus OX=10116 GN=Ldlr PE=1 SV=2	6
A0A8I6GLH9	Glycoprotein nmb OS=Rattus norvegicus OX=10116 GN=Gpnmb PE=1 SV=1	1
Q01986	Dual specificity mitogen-activated protein kinase kinase 1 OS=Rattus norvegicus OX=10116 GN=Map2k1 PE=1 SV=2	3
A0A0G2K719	RNA helicase OS=Rattus norvegicus OX=10116 GN=Ddx3x PE=1 SV=2	9
A0A8L2UP21	Elongin-C OS=Rattus norvegicus OX=10116 GN=Eloc PE=3 SV=1	3
P62329	Thymosin beta-4 OS=Rattus norvegicus OX=10116 GN=Tmsb4x PE=1 SV=2	7
G3V918	Trifunctional purine biosynthetic protein adenosine-3 OS=Rattus norvegicus OX=10116 GN=Gart PE=1 SV=1	4
Q5XIE0	Acidic leucine-rich nuclear phosphoprotein 32 family member E OS=Rattus norvegicus OX=10116 GN=Anp32e PE=2 SV=1	1
Q6PCT3	Tumor protein D54 OS=Rattus norvegicus OX=10116 GN=Tpd52l2 PE=1 SV=1	2
Q5U2S7	Proteasome (Prosome, macropain) 26S subunit, non-ATPase, 3 OS=Rattus norvegicus OX=10116 GN=Psmd3 PE=1 SV=1	4
Q499Q4	Phosphoglucomutase 1 OS=Rattus norvegicus OX=10116 GN=Pgm1 PE=1 SV=2	5
A0A8I5ZYZ8	Ubiquitin-conjugating enzyme E2M OS=Rattus norvegicus OX=10116 GN=Ube2m PE=1 SV=1	3
O88656	Actin-related protein 2/3 complex subunit 1B OS=Rattus norvegicus OX=10116 GN=Arpc1b PE=1 SV=3	6
A0A0G2K2V7	Tyrosine-protein kinase OS=Rattus norvegicus OX=10116 GN=Yes1 PE=1 SV=2	1
A0A8I5ZM12	Annexin OS=Rattus norvegicus OX=10116 GN=Anxa7 PE=1 SV=1	7
A0A8I6A550	calcium/calmodulin-dependent protein kinase OS=Rattus norvegicus OX=10116 GN=Camk2d PE=1 SV=1	4
Q562B5	Serine/threonine-protein phosphatase PGAM5, mitochondrial OS=Rattus norvegicus OX=10116 GN=Pgam5 PE=2 SV=1	5
Q68FY0	Cytochrome b-c1 complex subunit 1, mitochondrial OS=Rattus norvegicus OX=10116 GN=Uqcrc1 PE=1 SV=1	5
P50475	Alanine--tRNA ligase, cytoplasmic OS=Rattus norvegicus OX=10116 GN=Aars1 PE=1 SV=3	11
G3V6H2	Pre-mRNA processing factor 8 OS=Rattus norvegicus OX=10116 GN=Prpf8 PE=1 SV=1	3
A0A8I6A768	MICOS complex subunit OS=Rattus norvegicus OX=10116 GN=Apoo PE=1 SV=1	1
A0A8I6AUT2	UV excision repair protein RAD23 OS=Rattus norvegicus OX=10116 GN=Rad23b PE=1 SV=1	4
Q641Z6	EH domain-containing protein 1 OS=Rattus norvegicus OX=10116 GN=Ehd1 PE=1 SV=1	1
Q9EQV6	Tripeptidyl-peptidase 1 OS=Rattus norvegicus OX=10116 GN=Tpp1 PE=1 SV=1	1
Q6MG70	exo-alpha-sialidase OS=Rattus norvegicus OX=10116 GN=Neu1 PE=1 SV=1	1
A0A8I6A993	Hepatocyte growth factor-regulated tyrosine kinase substrate OS=Rattus norvegicus OX=10116 GN=Hgs PE=1 SV=1	2
G3V8T5	RuvB-like helicase OS=Rattus norvegicus OX=10116 GN=Ruvbl2 PE=3 SV=2	1
B1WC56	Ribonucloprotein OS=Rattus norvegicus OX=10116 GN=Nhp2 PE=1 SV=1	1
D3ZFM1	Anti-silencing function 1A histone chaperone OS=Rattus norvegicus OX=10116 GN=Asf1a PE=1 SV=2	1
A0A8L2QCM4	Eukaryotic translation initiation factor 3 subunit J OS=Rattus norvegicus OX=10116 GN=Eif3j PE=1 SV=1	1
Q498U4	SAP domain-containing ribonucleoprotein OS=Rattus norvegicus OX=10116 GN=Sarnp PE=1 SV=3	5
Q568Z6	IST1 homolog OS=Rattus norvegicus OX=10116 GN=Ist1 PE=2 SV=1	2
A0A0G2K0B0	CDV3 homolog OS=Rattus norvegicus OX=10116 GN=Cdv3 PE=1 SV=2	6
Q03346	Mitochondrial-processing peptidase subunit beta OS=Rattus norvegicus OX=10116 GN=Pmpcb PE=1 SV=3	1
B5DF65	Biliverdin reductase B OS=Rattus norvegicus OX=10116 GN=Blvrb PE=1 SV=1	6
A0A0G2K022	Reticulocalbin 3 OS=Rattus norvegicus OX=10116 GN=Rcn3 PE=1 SV=1	3
A0A8I6A596	Mitotic arrest deficient 1 like 1 OS=Rattus norvegicus OX=10116 GN=Mad1l1 PE=1 SV=1	1
Q5XIP1	Protein pelota homolog OS=Rattus norvegicus OX=10116 GN=Pelo PE=1 SV=1	1
A0A8L2Q886	SGT1 homolog, MIS12 kinetochore complex assembly cochaperone OS=Rattus norvegicus OX=10116 GN=Sugt1 PE=1 SV=1	3
P04762	Catalase OS=Rattus norvegicus OX=10116 GN=Cat PE=1 SV=3	14
Q01205	Dihydrolipoyllysine-residue succinyltransferase component of 2-oxoglutarate dehydrogenase complex, mitochondrial OS=Rattus norvegicus OX=10116 GN=Dlst PE=1 SV=2	2
Q3T1K5	F-actin-capping protein subunit alpha-2 OS=Rattus norvegicus OX=10116 GN=Capza2 PE=1 SV=1	3
P56574	Isocitrate dehydrogenase [NADP], mitochondrial OS=Rattus norvegicus OX=10116 GN=Idh2 PE=1 SV=2	11
P04642	L-lactate dehydrogenase A chain OS=Rattus norvegicus OX=10116 GN=Ldha PE=1 SV=1	5
P29419	ATP synthase subunit e, mitochondrial OS=Rattus norvegicus OX=10116 GN=Atp5me PE=1 SV=3	2
Q6AYS2	Sidoreflexin OS=Rattus norvegicus OX=10116 GN=Sfxn1 PE=1 SV=1	1
A0A8I5ZV26	Stomatin OS=Rattus norvegicus OX=10116 GN=Stom PE=1 SV=1	2
D3ZEI0	60S ribosomal protein L28 OS=Rattus norvegicus OX=10116 GN=AABR07016623.1 PE=3 SV=3	1
F7EWC1	Vasodilator-stimulated phosphoprotein OS=Rattus norvegicus OX=10116 GN=Vasp PE=1 SV=3	1
A0A8I5XV96	Phenylalanine--tRNA ligase alpha subunit OS=Rattus norvegicus OX=10116 GN=Syce2 PE=1 SV=1	2
A0A0G2K2V2	AP complex subunit beta OS=Rattus norvegicus OX=10116 GN=Ap1b1 PE=1 SV=2	6
A0A8I6ARI8	Quinoid dihydropteridine reductase OS=Rattus norvegicus OX=10116 GN=Qdpr PE=1 SV=1	1
A0A8I6AJT3	Paxillin OS=Rattus norvegicus OX=10116 GN=Pxn PE=1 SV=1	3
D3ZW38	Exosome component 6 OS=Rattus norvegicus OX=10116 GN=Exosc6 PE=1 SV=1	1
P47727	Carbonyl reductase [NADPH] 1 OS=Rattus norvegicus OX=10116 GN=Cbr1 PE=1 SV=2	7
Q6MGC4	H2-K region expressed gene 2, rat orthologue OS=Rattus norvegicus OX=10116 GN=Pfdn6 PE=1 SV=1	3
A0A8I6ANC4	Coronin OS=Rattus norvegicus OX=10116 GN=Coro1c PE=1 SV=1	10
P30009	Myristoylated alanine-rich C-kinase substrate OS=Rattus norvegicus OX=10116 GN=Marcks PE=1 SV=2	1
A0A8I5ZMN0	Similar to microfibrillar-associated protein 1 OS=Rattus norvegicus OX=10116 GN=RGD1564148 PE=1 SV=1	1
P63326	40S ribosomal protein S10 OS=Rattus norvegicus OX=10116 GN=Rps10 PE=1 SV=1	3
A0A8I6ASV0	EF-hand domain family, member D1 OS=Rattus norvegicus OX=10116 GN=Efhd1 PE=4 SV=1	2
A0A0G2JUA5	AHNAK nucleoprotein OS=Rattus norvegicus OX=10116 GN=Ahnak PE=1 SV=1	10
A0A8L2Q6E8	FACT complex subunit SSRP1 OS=Rattus norvegicus OX=10116 GN=Ssrp1 PE=1 SV=1	1
A0A0G2JYE0	Ataxin 2-like OS=Rattus norvegicus OX=10116 GN=Atxn2l PE=1 SV=1	2
Q64303	Serine/threonine-protein kinase PAK 2 OS=Rattus norvegicus OX=10116 GN=Pak2 PE=1 SV=1	5
A0A8I5Y915	Ribonucleoside-diphosphate reductase OS=Rattus norvegicus OX=10116 GN=Rrm1 PE=1 SV=1	1
Q6P6V0	Glucose-6-phosphate isomerase OS=Rattus norvegicus OX=10116 GN=Gpi PE=1 SV=1	8
A1A5S1	Pre-mRNA-processing factor 6 OS=Rattus norvegicus OX=10116 GN=Prpf6 PE=1 SV=1	2
Q6P7Q4	Lactoylglutathione lyase OS=Rattus norvegicus OX=10116 GN=Glo1 PE=1 SV=3	1
A0A8I6AM55	LIM domain and actin binding 1 OS=Rattus norvegicus OX=10116 GN=Lima1 PE=1 SV=1	1
A0A8I6GI43	Serine hydroxymethyltransferase OS=Rattus norvegicus OX=10116 GN=Shmt2 PE=1 SV=1	11
P23514	Coatomer subunit beta OS=Rattus norvegicus OX=10116 GN=Copb1 PE=1 SV=1	3
F1LQS0	N-myc (and STAT) interactor OS=Rattus norvegicus OX=10116 GN=Nmi PE=1 SV=2	1
A0A8L2UNA6	Nucleoprotein TPR OS=Rattus norvegicus OX=10116 GN=Tpr PE=1 SV=1	3
Q32PX2	Aminoacyl tRNA synthase complex-interacting multifunctional protein 2 OS=Rattus norvegicus OX=10116 GN=Aimp2 PE=2 SV=1	1
P62775	Myotrophin OS=Rattus norvegicus OX=10116 GN=Mtpn PE=1 SV=2	2
P29418	ATP synthase subunit epsilon, mitochondrial OS=Rattus norvegicus OX=10116 GN=Atp5f1e PE=1 SV=2	2
B2RZB7	Small nuclear ribonucleoprotein Sm D1 OS=Rattus norvegicus OX=10116 GN=Snrpd1 PE=1 SV=1	3
E9PSZ5	HECT-type E3 ubiquitin transferase OS=Rattus norvegicus OX=10116 GN=Huwe1 PE=1 SV=3	1
Q498M4	WD repeat-containing protein 5 OS=Rattus norvegicus OX=10116 GN=Wdr5 PE=1 SV=1	1
D4ACW1	NOP2 nucleolar protein OS=Rattus norvegicus OX=10116 GN=Nop2 PE=1 SV=3	1
Q9R1T3	Cathepsin Z OS=Rattus norvegicus OX=10116 GN=Ctsz PE=1 SV=2	3
D4ACM2	MAD2 (Mitotic arrest deficient, homolog)-like 1 (Yeast) (Predicted), isoform CRA_a OS=Rattus norvegicus OX=10116 GN=Mad2l1 PE=1 SV=1	1
A0A8I5ZVV7	Uncharacterized protein OS=Rattus norvegicus OX=10116 GN=ENSRNOG00000068286 PE=4 SV=1	1
P43278	Histone H1.0 OS=Rattus norvegicus OX=10116 GN=H1-0 PE=2 SV=2	2
Q5XIU9	Membrane-associated progesterone receptor component 2 OS=Rattus norvegicus OX=10116 GN=Pgrmc2 PE=1 SV=1	1
A0A8I5ZXH8	Pre-mRNA 3'-end-processing factor FIP1 OS=Rattus norvegicus OX=10116 GN=Fip1l1 PE=1 SV=1	1
D3ZJF9	Alpha-galactosidase OS=Rattus norvegicus OX=10116 GN=Gla PE=1 SV=3	2
A0A8I5ZQF6	Similar to ribosomal protein L10 OS=Rattus norvegicus OX=10116 GN=RGD1563861 PE=3 SV=1	1
A0A8I6A841	Insulin degrading enzyme OS=Rattus norvegicus OX=10116 GN=Ide PE=1 SV=1	2
B2RZD4	60S ribosomal protein L34 OS=Rattus norvegicus OX=10116 GN=Rpl34 PE=1 SV=1	2
A0A0G2JVL8	isoleucine--tRNA ligase OS=Rattus norvegicus OX=10116 GN=Iars1 PE=1 SV=2	5
D3ZX87	60S ribosomal protein L31 OS=Rattus norvegicus OX=10116 GN=LOC100910017 PE=3 SV=3	4
A1L108	Actin-related protein 2/3 complex subunit 5-like protein OS=Rattus norvegicus OX=10116 GN=Arpc5l PE=1 SV=2	1
A0A8J8XIU8	RNA binding motif protein 39 OS=Rattus norvegicus OX=10116 GN=Rbm39 PE=1 SV=1	2
M0R757	Elongation factor 1-alpha OS=Rattus norvegicus OX=10116 GN=LOC100360413 PE=3 SV=1	14
A0A8I6A5F1	Poly(A) binding protein, nuclear 1 OS=Rattus norvegicus OX=10116 GN=Pabpn1 PE=1 SV=1	1
B2RZ78	Vacuolar protein sorting-associated protein 29 OS=Rattus norvegicus OX=10116 GN=Vps29 PE=1 SV=2	3
A0A0G2JT06	G protein pathway suppressor 1 OS=Rattus norvegicus OX=10116 GN=Gps1 PE=1 SV=1	3
F1LRB8	S-adenosylmethionine synthase OS=Rattus norvegicus OX=10116 GN=Mat2a PE=3 SV=3	1
A0A8I6GDG3	Proliferation-associated 2G4 OS=Rattus norvegicus OX=10116 GN=Pa2g4 PE=1 SV=1	8
P15651	Short-chain specific acyl-CoA dehydrogenase, mitochondrial OS=Rattus norvegicus OX=10116 GN=Acads PE=1 SV=2	2
A0A0G2K8L9	Mitochondrial ribosomal protein S28 OS=Rattus norvegicus OX=10116 GN=Mrps28 PE=4 SV=2	2
A0A8I6GJ97	phosphopyruvate hydratase OS=Rattus norvegicus OX=10116 GN=ENSRNOG00000069456 PE=3 SV=1	1
Q1RP74	RCG53953, isoform CRA_a OS=Rattus norvegicus OX=10116 GN=Tbcb PE=1 SV=1	2
Q5XI28	Ribonucleoprotein PTB-binding 1 OS=Rattus norvegicus OX=10116 GN=Raver1 PE=1 SV=1	1
Q9WUD9	Proto-oncogene tyrosine-protein kinase Src OS=Rattus norvegicus OX=10116 GN=Src PE=1 SV=4	1
Q68FQ0	T-complex protein 1 subunit epsilon OS=Rattus norvegicus OX=10116 GN=Cct5 PE=1 SV=1	14
B5DEL8	NADH dehydrogenase [ubiquinone] iron-sulfur protein 5 OS=Rattus norvegicus OX=10116 GN=Ndufs5 PE=1 SV=1	1
A0A8I5ZUX3	Signal recognition particle subunit SRP72 OS=Rattus norvegicus OX=10116 GN=Srp72 PE=1 SV=1	1
B4F7E8	Protein Niban 2 OS=Rattus norvegicus OX=10116 GN=Niban2 PE=1 SV=1	2
A0A8I6APN3	protein disulfide-isomerase OS=Rattus norvegicus OX=10116 GN=Txndc5 PE=1 SV=1	2
E9PT82	Striatin 3 OS=Rattus norvegicus OX=10116 GN=Strn3 PE=1 SV=1	1
G3V7Q7	IQ motif containing GTPase activating protein 1 OS=Rattus norvegicus OX=10116 GN=Iqgap1 PE=1 SV=1	9
P60868	40S ribosomal protein S20 OS=Rattus norvegicus OX=10116 GN=Rps20 PE=1 SV=1	1
F7FJQ3	NPC intracellular cholesterol transporter 2 OS=Rattus norvegicus OX=10116 GN=Npc2 PE=1 SV=1	3
P62275	40S ribosomal protein S29 OS=Rattus norvegicus OX=10116 GN=Rps29 PE=1 SV=2	2
A0A8L2QJV6	Inosine-5'-monophosphate dehydrogenase OS=Rattus norvegicus OX=10116 GN=Impdh2 PE=1 SV=1	9
P11167	Solute carrier family 2, facilitated glucose transporter member 1 OS=Rattus norvegicus OX=10116 GN=Slc2a1 PE=1 SV=1	1
Q641Y8	ATP-dependent RNA helicase DDX1 OS=Rattus norvegicus OX=10116 GN=Ddx1 PE=1 SV=1	3
Q62651	Delta(3,5)-Delta(2,4)-dienoyl-CoA isomerase, mitochondrial OS=Rattus norvegicus OX=10116 GN=Ech1 PE=1 SV=2	1
A0A8I5ZSH5	Microsomal glutathione S-transferase 2 OS=Rattus norvegicus OX=10116 GN=Mgst2 PE=1 SV=1	1
D4ACB8	T-complex protein 1 subunit theta OS=Rattus norvegicus OX=10116 GN=Cct8 PE=1 SV=1	15
F7FPV0	Uridine 5'-monophosphate synthase OS=Rattus norvegicus OX=10116 GN=Umps PE=1 SV=1	3
Q62733	Lamina-associated polypeptide 2, isoform beta OS=Rattus norvegicus OX=10116 GN=Tmpo PE=1 SV=3	1
A0A8I6ACJ4	procollagen-proline 4-dioxygenase OS=Rattus norvegicus OX=10116 GN=P4ha2 PE=1 SV=1	2
A0A8I5ZRF0	Tumor protein D52 OS=Rattus norvegicus OX=10116 GN=Tpd52 PE=1 SV=1	2
O35303	Dynamin-1-like protein OS=Rattus norvegicus OX=10116 GN=Dnm1l PE=1 SV=1	3
Q4G061	Eukaryotic translation initiation factor 3 subunit B OS=Rattus norvegicus OX=10116 GN=Eif3b PE=1 SV=1	3
A0A8I6A0A2	Serine/arginine repetitive matrix 2 OS=Rattus norvegicus OX=10116 GN=Srrm2 PE=1 SV=1	3
A0A0G2K737	Thioredoxin-like 1 OS=Rattus norvegicus OX=10116 GN=Txnl1 PE=1 SV=1	4
Q62881	Nucleolar protein 3 OS=Rattus norvegicus OX=10116 GN=Nol3 PE=1 SV=1	1
Q7TQ94	Deaminated glutathione amidase OS=Rattus norvegicus OX=10116 GN=Nit1 PE=2 SV=2	2
A0A8I6ATA8	SEC13 homolog, nuclear pore and COPII coat complex component OS=Rattus norvegicus OX=10116 GN=Sec13 PE=1 SV=1	2
A0A8I5ZNH9	Septin 9 OS=Rattus norvegicus OX=10116 GN=Septin9 PE=1 SV=1	7
A0A8I5Y665	CAD protein OS=Rattus norvegicus OX=10116 GN=Cad PE=1 SV=1	1
B0BNF8	HIV-1 Tat interactive protein 2 OS=Rattus norvegicus OX=10116 GN=Htatip2 PE=1 SV=1	1
A0A8I6ATU8	U5 small nuclear ribonucleoprotein 200 kDa helicase OS=Rattus norvegicus OX=10116 GN=Snrnp200 PE=1 SV=1	1
A0A0G2K3K2	Actin, beta OS=Rattus norvegicus OX=10116 GN=Actb PE=1 SV=1	13
A0A8I5ZJM1	Activated RNA polymerase II transcriptional coactivator p15 OS=Rattus norvegicus OX=10116 GN=Sub1 PE=1 SV=1	1
A0A8L2Q1B0	Peroxiredoxin 4 OS=Rattus norvegicus OX=10116 GN=Prdx4 PE=1 SV=1	2
Q66HF1	NADH-ubiquinone oxidoreductase 75 kDa subunit, mitochondrial OS=Rattus norvegicus OX=10116 GN=Ndufs1 PE=1 SV=1	3
Q68G41	Dodecenoyl-Coenzyme A delta isomerase (3,2 trans-enoyl-Coenzyme A isomerase) OS=Rattus norvegicus OX=10116 GN=Eci1 PE=1 SV=1	2
Q925G1	Hepatoma-derived growth factor-related protein 2 OS=Rattus norvegicus OX=10116 GN=Hdgfl2 PE=1 SV=2	1
F1LQB2	Structural maintenance of chromosomes protein OS=Rattus norvegicus OX=10116 GN=Smc3 PE=1 SV=2	1
P06685	Sodium/potassium-transporting ATPase subunit alpha-1 OS=Rattus norvegicus OX=10116 GN=Atp1a1 PE=1 SV=1	12
Q68FU3	Electron transfer flavoprotein subunit beta OS=Rattus norvegicus OX=10116 GN=Etfb PE=1 SV=3	7
E9PU10	Interferon gamma inducible protein 47 OS=Rattus norvegicus OX=10116 GN=Ifi47 PE=1 SV=4	1
A0A8I6A6F0	Peptidyl-prolyl cis-trans isomerase OS=Rattus norvegicus OX=10116 GN=Ppih PE=1 SV=1	1
F7F0L0	CTP synthase OS=Rattus norvegicus OX=10116 GN=Ctps1 PE=1 SV=1	4
A0A8I6AJ69	Dipeptidylpeptidase 7 OS=Rattus norvegicus OX=10116 GN=Dpp7 PE=1 SV=1	3
A0A8I6ANA7	Eukaryotic translation initiation factor 3 subunit I OS=Rattus norvegicus OX=10116 GN=Eif3i PE=1 SV=1	3
D3ZCT7	Protein transport protein SEC23 OS=Rattus norvegicus OX=10116 GN=Sec23b PE=1 SV=2	1
A0A8I5ZP79	Eukaryotic translation initiation factor 3 subunit H OS=Rattus norvegicus OX=10116 GN=Eif3h PE=1 SV=1	1
A0A8I6GLM5	Myosin Ib OS=Rattus norvegicus OX=10116 GN=Myo1b PE=1 SV=1	3
A0A0H2UHD9	Nicalin OS=Rattus norvegicus OX=10116 GN=Ncln PE=1 SV=1	1
Q3MIE4	Synaptic vesicle membrane protein VAT-1 homolog OS=Rattus norvegicus OX=10116 GN=Vat1 PE=1 SV=1	4
D3ZTR5	RCG21454 OS=Rattus norvegicus OX=10116 GN=Chchd2l2 PE=4 SV=1	1
F1LMZ8	26S proteasome non-ATPase regulatory subunit 11 OS=Rattus norvegicus OX=10116 GN=Psmd11 PE=1 SV=2	8
P68101	Eukaryotic translation initiation factor 2 subunit 1 OS=Rattus norvegicus OX=10116 GN=Eif2s1 PE=1 SV=2	6
Q6AY00	Glutaredoxin-1 OS=Rattus norvegicus OX=10116 GN=LOC102550314 PE=2 SV=1	1
M0R5N4	Prefoldin subunit 4 OS=Rattus norvegicus OX=10116 GN=Pfdn4 PE=1 SV=3	1
A0A0G2QC22	PAXX, non-homologous end joining factor OS=Rattus norvegicus OX=10116 GN=Paxx PE=1 SV=2	1
A0A8I6AMP1	V-type proton ATPase subunit OS=Rattus norvegicus OX=10116 GN=Atp6v0d1 PE=1 SV=1	3
P61354	60S ribosomal protein L27 OS=Rattus norvegicus OX=10116 GN=Rpl27 PE=2 SV=2	6
A0A8I5ZXA2	ATP synthase subunit alpha OS=Rattus norvegicus OX=10116 GN=Atp5f1a PE=1 SV=1	21
P32362	Uroporphyrinogen decarboxylase (Fragment) OS=Rattus norvegicus OX=10116 GN=Urod PE=1 SV=1	1
P04785	Protein disulfide-isomerase OS=Rattus norvegicus OX=10116 GN=P4hb PE=1 SV=2	22
Q5I0G4	Glycine--tRNA ligase OS=Rattus norvegicus OX=10116 GN=Gars1 PE=1 SV=2	4
Q4QQV8	Charged multivesicular body protein 5 OS=Rattus norvegicus OX=10116 GN=Chmp5 PE=2 SV=1	1
D3ZPR0	Exportin-2 OS=Rattus norvegicus OX=10116 GN=Cse1l PE=1 SV=1	2
A0A8I6A9E2	SAMM50 sorting and assembly machinery component OS=Rattus norvegicus OX=10116 GN=Samm50 PE=1 SV=1	1
A0A8I6A252	Mitogen-activated protein kinase OS=Rattus norvegicus OX=10116 GN=Mapk1 PE=1 SV=1	4
B5DEN5	Elongation factor 1-beta OS=Rattus norvegicus OX=10116 GN=Eef1b2 PE=1 SV=1	3
A0A8I6A0U2	Peroxiredoxin 3 OS=Rattus norvegicus OX=10116 GN=Prdx3 PE=1 SV=1	4
A0A8I5ZVZ0	LUC7-like 3 pre-mRNA splicing factor OS=Rattus norvegicus OX=10116 GN=Luc7l3 PE=1 SV=1	2
Q8CFN2	Cell division control protein 42 homolog OS=Rattus norvegicus OX=10116 GN=Cdc42 PE=1 SV=2	1
A0A8I5ZQ83	Glyoxalase domain containing 4 OS=Rattus norvegicus OX=10116 GN=Gemin4 PE=1 SV=1	5
P19945	60S acidic ribosomal protein P0 OS=Rattus norvegicus OX=10116 GN=Rplp0 PE=1 SV=2	6
A0A0G2JZJ1	Proteasome 26S subunit, non-ATPase 14 OS=Rattus norvegicus OX=10116 GN=Psmd14 PE=1 SV=1	2
P62914	60S ribosomal protein L11 OS=Rattus norvegicus OX=10116 GN=Rpl11 PE=1 SV=2	5
A0A0G2K459	Mitochondrial carrier 2 OS=Rattus norvegicus OX=10116 GN=Mtch2 PE=1 SV=2	4
A0A8L2QCG7	40S ribosomal protein S3 OS=Rattus norvegicus OX=10116 GN=Rps3 PE=1 SV=1	13
Q4FZT0	Stomatin-like protein 2, mitochondrial OS=Rattus norvegicus OX=10116 GN=Stoml2 PE=1 SV=1	3
G3V6S8	Serine/arginine-rich splicing factor 6 OS=Rattus norvegicus OX=10116 GN=Srsf6 PE=1 SV=1	3
P08082	Clathrin light chain B OS=Rattus norvegicus OX=10116 GN=Cltb PE=1 SV=1	3
Q4KM74	Vesicle-trafficking protein SEC22b OS=Rattus norvegicus OX=10116 GN=Sec22b PE=1 SV=3	3
A0A8I6AWT3	Histone H2A OS=Rattus norvegicus OX=10116 GN=ENSRNOG00000062927 PE=3 SV=1	3
A0A8L2Q834	Osteoclast stimulating factor 1 OS=Rattus norvegicus OX=10116 GN=Ostf1 PE=1 SV=1	5
A0A8I6AJP6	Palmitoyl-protein thioesterase 1 OS=Rattus norvegicus OX=10116 GN=Ppt1 PE=1 SV=1	1
A0A140TAD1	Nudix hydrolase 5 OS=Rattus norvegicus OX=10116 GN=Nudt5 PE=1 SV=2	2
A0A0G2K649	Replication factor C subunit 5 OS=Rattus norvegicus OX=10116 GN=Rfc5 PE=1 SV=2	1
A0A8I6A0W7	RNA polymerase II, I and III subunit H OS=Rattus norvegicus OX=10116 GN=Polr2h PE=1 SV=1	1
A0A8J8Y6U2	RNA helicase OS=Rattus norvegicus OX=10116 GN=Ddx19a PE=1 SV=1	1
Q9R063-2	Isoform Cytoplasmic+peroxisomal of Peroxiredoxin-5, mitochondrial OS=Rattus norvegicus OX=10116 GN=Prdx5	14
F7EYC4	Target of myb1 membrane trafficking protein OS=Rattus norvegicus OX=10116 GN=Tom1 PE=1 SV=1	3
M0RDJ4	Glia maturation factor OS=Rattus norvegicus OX=10116 GN=Gmfb PE=1 SV=3	1
F1LNF1	Heterogeneous nuclear ribonucleoproteins A2/B1 OS=Rattus norvegicus OX=10116 GN=Hnrnpa2b1 PE=1 SV=2	15
P34058	Heat shock protein HSP 90-beta OS=Rattus norvegicus OX=10116 GN=Hsp90ab1 PE=1 SV=4	23
D3ZZ38	Sorting nexin OS=Rattus norvegicus OX=10116 GN=Snx18 PE=1 SV=1	1
D3ZSE0	40S ribosomal protein S21 OS=Rattus norvegicus OX=10116 GN=Rps21-ps1 PE=3 SV=1	2
A0A8I5ZVI3	Pre-mRNA processing factor 40 homolog A OS=Rattus norvegicus OX=10116 GN=Prpf40a PE=1 SV=1	1
Q5U2Q7	Eukaryotic peptide chain release factor subunit 1 OS=Rattus norvegicus OX=10116 GN=Etf1 PE=2 SV=3	3
A0A8I6AHS1	SH3 domain containing GRB2 like 1, endophilin A2 OS=Rattus norvegicus OX=10116 GN=Sh3gl1 PE=1 SV=1	3
A0A8L2QCP8	Kinesin-like protein OS=Rattus norvegicus OX=10116 GN=Kif5b PE=1 SV=1	4
B2RYS2	Cytochrome b-c1 complex subunit 7 OS=Rattus norvegicus OX=10116 GN=Uqcrb PE=1 SV=1	1
P86252	Transcriptional activator protein Pur-alpha (Fragment) OS=Rattus norvegicus OX=10116 GN=Pura PE=1 SV=1	1
A0A0G2JXT8	Filamin B OS=Rattus norvegicus OX=10116 GN=Flnb PE=1 SV=1	6
A0A8L2QDJ0	Cytochrome c oxidase subunit 5A, mitochondrial OS=Rattus norvegicus OX=10116 GN=Cox5a PE=1 SV=1	4
P09527	Ras-related protein Rab-7a OS=Rattus norvegicus OX=10116 GN=Rab7a PE=1 SV=2	6
Q496Z0	Elongator complex protein 2 OS=Rattus norvegicus OX=10116 GN=Elp2 PE=2 SV=1	1
A0A8I5ZYF5	HscB mitochondrial iron-sulfur cluster co-chaperone OS=Rattus norvegicus OX=10116 GN=Hscb PE=1 SV=1	1
M0R8S8	High mobility group nucleosome binding domain 1 OS=Rattus norvegicus OX=10116 GN=Hmgn1 PE=1 SV=1	1
P62890	60S ribosomal protein L30 OS=Rattus norvegicus OX=10116 GN=Rpl30 PE=1 SV=2	6
Q63716	Peroxiredoxin-1 OS=Rattus norvegicus OX=10116 GN=Prdx1 PE=1 SV=1	18
M0R4H5	PDZ and LIM domain 4 OS=Rattus norvegicus OX=10116 GN=Pdlim4 PE=1 SV=1	1
A0A8I6G4G4	Annexin OS=Rattus norvegicus OX=10116 GN=Anxa6 PE=1 SV=1	8
A0A8I6A6M0	ATP synthase membrane subunit g OS=Rattus norvegicus OX=10116 GN=Atp5mg PE=1 SV=1	2
P51607	N-acylglucosamine 2-epimerase OS=Rattus norvegicus OX=10116 GN=Renbp PE=1 SV=3	1
A0A8I6A9A3	Myosin heavy chain 14 OS=Rattus norvegicus OX=10116 GN=Myh14 PE=1 SV=1	1
A0A8I5ZZD2	Beta-hexosaminidase OS=Rattus norvegicus OX=10116 GN=Hexa PE=1 SV=1	2
A0A8I5Y0C6	Nucleolar protein 16 OS=Rattus norvegicus OX=10116 GN=Nop16 PE=1 SV=1	1
F1M1H0	deoxyribose-phosphate aldolase OS=Rattus norvegicus OX=10116 GN=Dera PE=1 SV=4	1
A0A8I6AH04	Interferon-induced protein 35 OS=Rattus norvegicus OX=10116 GN=Ifi35 PE=1 SV=1	2
Q71TY3	40S ribosomal protein S27 OS=Rattus norvegicus OX=10116 GN=Rps27 PE=1 SV=3	2
Q6IRK9	Carboxypeptidase Q OS=Rattus norvegicus OX=10116 GN=Cpq PE=1 SV=1	1
P25113	Phosphoglycerate mutase 1 OS=Rattus norvegicus OX=10116 GN=Pgam1 PE=1 SV=4	11
A0A8I6A147	Perilipin OS=Rattus norvegicus OX=10116 GN=Plin3 PE=1 SV=1	5
Q3MIF0	ribulose-phosphate 3-epimerase OS=Rattus norvegicus OX=10116 GN=Rpe PE=1 SV=1	1
D3ZAS8	Spliceosome associated factor 3, U4/U6 recycling protein OS=Rattus norvegicus OX=10116 GN=Sart3 PE=4 SV=2	1
P46462	Transitional endoplasmic reticulum ATPase OS=Rattus norvegicus OX=10116 GN=Vcp PE=1 SV=3	20
A0A8I6AI89	Vacuolar protein sorting-associated protein 35 OS=Rattus norvegicus OX=10116 GN=Vps35 PE=1 SV=1	6
Q5PPL3	Sterol-4-alpha-carboxylate 3-dehydrogenase, decarboxylating OS=Rattus norvegicus OX=10116 GN=Nsdhl PE=2 SV=1	1
A0A8I6A9Y1	Splicing factor U2AF subunit OS=Rattus norvegicus OX=10116 GN=U2af2 PE=1 SV=1	2
P31000	Vimentin OS=Rattus norvegicus OX=10116 GN=Vim PE=1 SV=2	52
B2RYQ5	Enhancer of rudimentary homolog OS=Rattus norvegicus OX=10116 GN=Erh PE=1 SV=1	5
A0A8I6GLN5	Tetraspanin 3 OS=Rattus norvegicus OX=10116 GN=Tspan3 PE=3 SV=1	1
Q9ER34	Aconitate hydratase, mitochondrial OS=Rattus norvegicus OX=10116 GN=Aco2 PE=1 SV=2	12
O35244	Peroxiredoxin-6 OS=Rattus norvegicus OX=10116 GN=Prdx6 PE=1 SV=3	6
G3V9A3	RCG31390 OS=Rattus norvegicus OX=10116 GN=Sfn PE=3 SV=1	2
P49432	Pyruvate dehydrogenase E1 component subunit beta, mitochondrial OS=Rattus norvegicus OX=10116 GN=Pdhb PE=1 SV=2	3
D4AE79	Charged multivesicular body protein 1A OS=Rattus norvegicus OX=10116 GN=Chmp1a PE=1 SV=2	1
Q496Z1	BICD cargo adaptor 2 OS=Rattus norvegicus OX=10116 GN=Bicd2 PE=1 SV=1	1
A0A8I6A8E9	methionine--tRNA ligase OS=Rattus norvegicus OX=10116 GN=Mars1 PE=1 SV=1	2
Q5U334	PVR cell adhesion molecule OS=Rattus norvegicus OX=10116 GN=Pvr PE=1 SV=1	3
Q9JHL4	Drebrin-like protein OS=Rattus norvegicus OX=10116 GN=Dbnl PE=1 SV=1	3
P04897	Guanine nucleotide-binding protein G(i) subunit alpha-2 OS=Rattus norvegicus OX=10116 GN=Gnai2 PE=1 SV=3	3
A0A8L2Q7M2	Calponin OS=Rattus norvegicus OX=10116 GN=Cnn3 PE=1 SV=1	2
A0A8I5ZPX1	Fas associated factor family member 2 OS=Rattus norvegicus OX=10116 GN=Faf2 PE=1 SV=1	1
A0A8I5ZKM3	Syntaxin 4 OS=Rattus norvegicus OX=10116 GN=Stx4 PE=1 SV=1	1
A0A0H2UH90	von Willebrand factor A domain containing 5A OS=Rattus norvegicus OX=10116 GN=Vwa5a PE=4 SV=2	8
B0BNK1	RAB5C, member RAS oncogene family OS=Rattus norvegicus OX=10116 GN=Rab5c PE=1 SV=1	3
D4A781	Importin 5 OS=Rattus norvegicus OX=10116 GN=Ipo5 PE=1 SV=1	6
P19944	60S acidic ribosomal protein P1 OS=Rattus norvegicus OX=10116 GN=Rplp1 PE=3 SV=1	2
P62804	Histone H4 OS=Rattus norvegicus OX=10116 GN=H4c2 PE=1 SV=2	13
A0A8L2Q942	RAS like proto-oncogene A OS=Rattus norvegicus OX=10116 GN=Rala PE=1 SV=1	1
Q09167	Serine/arginine-rich splicing factor 5 OS=Rattus norvegicus OX=10116 GN=Srsf5 PE=1 SV=1	1
A0A0G2JY63	Plectin OS=Rattus norvegicus OX=10116 GN=Plec PE=1 SV=1	120
A0A8I5ZLD0	Eukaryotic translation initiation factor 3 subunit L OS=Rattus norvegicus OX=10116 GN=Eif3l PE=1 SV=1	1
Q5FVQ4	Malectin OS=Rattus norvegicus OX=10116 GN=Mlec PE=2 SV=1	1
D3ZHA0	Filamin-C OS=Rattus norvegicus OX=10116 GN=Flnc PE=1 SV=1	29
P02401	60S acidic ribosomal protein P2 OS=Rattus norvegicus OX=10116 GN=Rplp2 PE=1 SV=2	7
A0A8L2R221	Translocon-associated protein subunit delta OS=Rattus norvegicus OX=10116 GN=Ssr4 PE=1 SV=1	1
P05370	Glucose-6-phosphate 1-dehydrogenase OS=Rattus norvegicus OX=10116 GN=G6pdx PE=1 SV=3	7
Q3B8Q1	Nucleolar RNA helicase 2 OS=Rattus norvegicus OX=10116 GN=Ddx21 PE=2 SV=1	1
A0A0G2KAW4	Thimet oligopeptidase 1 OS=Rattus norvegicus OX=10116 GN=Thop1 PE=1 SV=2	1
P10760	Adenosylhomocysteinase OS=Rattus norvegicus OX=10116 GN=Ahcy PE=1 SV=3	10
A0A0G2JZS2	Polyadenylate-binding protein OS=Rattus norvegicus OX=10116 GN=Pabpc1 PE=1 SV=2	11
A0A0G2K583	S-methyl-5'-thioadenosine phosphorylase OS=Rattus norvegicus OX=10116 GN=Mtap PE=1 SV=1	1
Q99J82	Integrin-linked protein kinase OS=Rattus norvegicus OX=10116 GN=Ilk PE=2 SV=1	1
Q3MHS7	GDP-mannose 4,6-dehydratase OS=Rattus norvegicus OX=10116 GN=Gmds PE=2 SV=1	1
A0A8I5ZWA2	Glycogen [starch] synthase OS=Rattus norvegicus OX=10116 GN=Gys1 PE=1 SV=1	1
A0A8I5YBU1	Rab GDP dissociation inhibitor OS=Rattus norvegicus OX=10116 GN=Gdi2 PE=1 SV=1	7
D3ZCG9	Integrin alpha 3 variant A OS=Rattus norvegicus OX=10116 GN=Itga3 PE=2 SV=1	6
A0A8L2QBW2	Cytochrome c oxidase subunit 5B, mitochondrial OS=Rattus norvegicus OX=10116 GN=Cox5b PE=1 SV=1	2
O55171	Acyl-coenzyme A thioesterase 2, mitochondrial OS=Rattus norvegicus OX=10116 GN=Acot2 PE=1 SV=1	1
A0A8L2Q9K9	Mesencephalic astrocyte-derived neurotrophic factor OS=Rattus norvegicus OX=10116 GN=Manf PE=1 SV=1	2
A0A0G2JVA2	Heterogeneous nuclear ribonucleoprotein H3 OS=Rattus norvegicus OX=10116 GN=Hnrnph3 PE=1 SV=1	2
A0A8I6A5G9	GM2 ganglioside activator OS=Rattus norvegicus OX=10116 GN=Gm2a PE=1 SV=1	3
P82995	Heat shock protein HSP 90-alpha OS=Rattus norvegicus OX=10116 GN=Hsp90aa1 PE=1 SV=3	17
D4A2D8	LSM7 homolog, U6 small nuclear RNA and mRNA degradation associated OS=Rattus norvegicus OX=10116 GN=Lsm7 PE=3 SV=2	1
B5DF91	ELAV-like protein 1 OS=Rattus norvegicus OX=10116 GN=Elavl1 PE=1 SV=1	1
P62963	Profilin-1 OS=Rattus norvegicus OX=10116 GN=Pfn1 PE=1 SV=2	8
A0A0H2UHG7	40S ribosomal protein S20 OS=Rattus norvegicus OX=10116 GN=Rps20 PE=3 SV=1	1
A0A8I6AEV8	BolA family member 2, pseudogene 1 OS=Rattus norvegicus OX=10116 GN=Bola2-ps1 PE=3 SV=1	3
Q5M9H2	Acyl-CoA dehydrogenase, very long chain OS=Rattus norvegicus OX=10116 GN=Acadvl PE=1 SV=1	2
P62083	40S ribosomal protein S7 OS=Rattus norvegicus OX=10116 GN=Rps7 PE=1 SV=1	6
P04636	Malate dehydrogenase, mitochondrial OS=Rattus norvegicus OX=10116 GN=Mdh2 PE=1 SV=2	15
A0A8I5ZVE2	Translocon-associated protein subunit alpha OS=Rattus norvegicus OX=10116 GN=Ssr1 PE=1 SV=1	1
B0BN18	Prefoldin subunit 2 OS=Rattus norvegicus OX=10116 GN=Pfdn2 PE=2 SV=1	3
A0A8I6ANW9	Sorbin and SH3 domain containing 3 OS=Rattus norvegicus OX=10116 GN=Sorbs3 PE=1 SV=1	2
Q07936	Annexin A2 OS=Rattus norvegicus OX=10116 GN=Anxa2 PE=1 SV=2	29
A0A8I6AIV1	60S ribosomal protein L38 OS=Rattus norvegicus OX=10116 GN=Rpl38 PE=3 SV=1	3
Q6AYD5	G1 to S phase transition 1 OS=Rattus norvegicus OX=10116 GN=Gspt1 PE=1 SV=1	3
A0A8I5ZLA4	Ubiquitin carboxyl-terminal hydrolase OS=Rattus norvegicus OX=10116 GN=Usp5 PE=1 SV=1	6
A0A8I5ZSE6	Coatomer subunit delta OS=Rattus norvegicus OX=10116 GN=Arcn1 PE=1 SV=1	4
B0BN63	Activator of Hsp90 ATPase activity 1 OS=Rattus norvegicus OX=10116 GN=Ahsa1 PE=1 SV=1	1
A0A0G2K8T0	ceramidase OS=Rattus norvegicus OX=10116 GN=Asah1 PE=1 SV=1	1
A0A8L2QTN9	Diaphanous-related formin 1 OS=Rattus norvegicus OX=10116 GN=Diaph1 PE=1 SV=1	5
F1LVV4	Regulator of chromosome condensation 2 OS=Rattus norvegicus OX=10116 GN=Rcc2 PE=1 SV=2	3
F1M927	Ubiquitin-40S ribosomal protein S27a OS=Rattus norvegicus OX=10116 GN=Rps27a-ps5 PE=3 SV=2	1
A0A8I5ZQN0	Phosphatidylethanolamine binding protein 1 OS=Rattus norvegicus OX=10116 GN=Pebp1 PE=1 SV=1	14
D3ZXP3	Histone H2A OS=Rattus norvegicus OX=10116 GN=H2ax PE=1 SV=1	2
P18297	Sepiapterin reductase OS=Rattus norvegicus OX=10116 GN=Spr PE=1 SV=1	1
Q6GMN2	Brain-specific angiogenesis inhibitor 1-associated protein 2 OS=Rattus norvegicus OX=10116 GN=Baiap2 PE=1 SV=1	4
D3ZUP5	BRICK1 subunit of SCAR/WAVE actin nucleating complex OS=Rattus norvegicus OX=10116 GN=Brk1 PE=1 SV=1	2
A0A8I6GMR8	Serine/arginine-rich splicing factor 1 OS=Rattus norvegicus OX=10116 GN=Srsf1 PE=1 SV=1	8
P07153	Dolichyl-diphosphooligosaccharide--protein glycosyltransferase subunit 1 OS=Rattus norvegicus OX=10116 GN=Rpn1 PE=2 SV=1	8
A0A8I6ARI4	Septin OS=Rattus norvegicus OX=10116 GN=LOC100910754 PE=3 SV=1	1
Q641X2	RNA polymerase-associated protein LEO1 OS=Rattus norvegicus OX=10116 GN=Leo1 PE=1 SV=1	1
Q5VLR5	BWK4 OS=Rattus norvegicus OX=10116 GN=Erp44 PE=1 SV=1	3
A0A8I6GJ49	Eukaryotic translation initiation factor 4C OS=Rattus norvegicus OX=10116 GN=Eif1ax PE=1 SV=1	2
D3ZI68	U4/U6 small nuclear ribonucleoprotein Prp31 OS=Rattus norvegicus OX=10116 GN=Prpf31 PE=3 SV=2	1
A0A8I6AH91	Poly(rC) binding protein 1 OS=Rattus norvegicus OX=10116 GN=Pcbp1 PE=1 SV=1	4
F7FIQ4	DnaJ heat shock protein family (Hsp40) member C9 OS=Rattus norvegicus OX=10116 GN=Dnajc9 PE=1 SV=1	1
A0A8I6AYD3	Glutathione synthetase OS=Rattus norvegicus OX=10116 GN=Gss PE=1 SV=1	1
O08629	Transcription intermediary factor 1-beta OS=Rattus norvegicus OX=10116 GN=Trim28 PE=1 SV=2	3
Q3KRD8	Eukaryotic translation initiation factor 6 OS=Rattus norvegicus OX=10116 GN=Eif6 PE=1 SV=1	3
A0A0H2UHX1	Reticulon OS=Rattus norvegicus OX=10116 GN=Rtn3 PE=1 SV=2	1
P05065	Fructose-bisphosphate aldolase A OS=Rattus norvegicus OX=10116 GN=Aldoa PE=1 SV=2	23
D3ZD23	ATP binding cassette subfamily E member 1 OS=Rattus norvegicus OX=10116 GN=Abce1 PE=4 SV=2	7
A1L122	NEDD8-activating enzyme E1 regulatory subunit OS=Rattus norvegicus OX=10116 GN=Nae1 PE=1 SV=1	1
P85968	6-phosphogluconate dehydrogenase, decarboxylating OS=Rattus norvegicus OX=10116 GN=Pgd PE=1 SV=1	4
P16617	Phosphoglycerate kinase 1 OS=Rattus norvegicus OX=10116 GN=Pgk1 PE=1 SV=2	23
A0A8J8XBZ3	Poly [ADP-ribose] polymerase OS=Rattus norvegicus OX=10116 GN=Parp3 PE=1 SV=1	3
A0A8I5ZZE3	Coiled-coil domain containing 115 OS=Rattus norvegicus OX=10116 GN=Ccdc115 PE=1 SV=1	1
Q8K585-2	Isoform HMG-Y of High mobility group protein HMG-I/HMG-Y OS=Rattus norvegicus OX=10116 GN=Hmga1	1
D3ZUF9	Pitrilysin metalloproteinase 1 OS=Rattus norvegicus OX=10116 GN=Pitrm1 PE=1 SV=1	4
D4A962	Heterogeneous nuclear ribonucleoprotein U-like 1 OS=Rattus norvegicus OX=10116 GN=Hnrnpul1 PE=1 SV=2	1
A0A8I5ZY58	Ribosomal protein L15 OS=Rattus norvegicus OX=10116 GN=LOC100362479 PE=3 SV=1	6
A0A8I6GMH0	Long-chain specific acyl-CoA dehydrogenase, mitochondrial OS=Rattus norvegicus OX=10116 GN=Acadl PE=1 SV=1	4
D3ZD73	RNA helicase OS=Rattus norvegicus OX=10116 GN=Ddx6 PE=1 SV=1	2
F1LM37	Splicing factor 1 OS=Rattus norvegicus OX=10116 GN=Sf1 PE=1 SV=3	1
A0A8L2UMI0	D-3-phosphoglycerate dehydrogenase OS=Rattus norvegicus OX=10116 GN=Phgdh PE=1 SV=1	3
A0A8I6GAH4	Protein disulfide-isomerase OS=Rattus norvegicus OX=10116 GN=Pdia3 PE=1 SV=1	30
O70199	UDP-glucose 6-dehydrogenase OS=Rattus norvegicus OX=10116 GN=Ugdh PE=1 SV=1	2
A0A0G2K0Y2	Insulin-like growth factor 2 mRNA binding protein 3 OS=Rattus norvegicus OX=10116 GN=Igf2bp3 PE=1 SV=1	8
P55770	NHP2-like protein 1 OS=Rattus norvegicus OX=10116 GN=Snu13 PE=2 SV=4	6
P62074	Mitochondrial import inner membrane translocase subunit Tim10 OS=Rattus norvegicus OX=10116 GN=Timm10 PE=3 SV=1	1
A0A8I5ZVU8	Muscleblind-like splicing regulator 1 OS=Rattus norvegicus OX=10116 GN=Mbnl1 PE=1 SV=1	1
A0A8I6A3D0	Isovaleryl-CoA dehydrogenase, mitochondrial OS=Rattus norvegicus OX=10116 GN=Ivd PE=1 SV=1	3
P19234	NADH dehydrogenase [ubiquinone] flavoprotein 2, mitochondrial OS=Rattus norvegicus OX=10116 GN=Ndufv2 PE=1 SV=2	1
D3ZTX0	Transmembrane emp24 domain-containing protein 7 OS=Rattus norvegicus OX=10116 GN=Tmed7 PE=1 SV=1	1
B0LT89	Serine/threonine-protein kinase 24 OS=Rattus norvegicus OX=10116 GN=Stk24 PE=2 SV=1	1
A0A8I5ZXC8	Mitochondrial ribosomal protein S16 OS=Rattus norvegicus OX=10116 GN=Mrps16 PE=1 SV=1	1
D4AE96	Importin 7 OS=Rattus norvegicus OX=10116 GN=Ipo7 PE=1 SV=1	1
A0A096MKF4	Proteasome activator subunit 3 OS=Rattus norvegicus OX=10116 GN=Psme3 PE=4 SV=1	1
A0A8I6AFP0	WASH complex subunit 5 OS=Rattus norvegicus OX=10116 GN=Washc5 PE=1 SV=1	1
P62982	Ubiquitin-40S ribosomal protein S27a OS=Rattus norvegicus OX=10116 GN=Rps27a PE=1 SV=2	5
B2RZB5	Charged multivesicular body protein 2A OS=Rattus norvegicus OX=10116 GN=Chmp2a PE=1 SV=1	1
A0A8I5Y0Z3	Polypyrimidine tract-binding protein 1 OS=Rattus norvegicus OX=10116 GN=Ptbp1 PE=1 SV=1	6
P60901	Proteasome subunit alpha type-6 OS=Rattus norvegicus OX=10116 GN=Psma6 PE=1 SV=1	6
A0A8I5ZXD5	Elongation factor Tu, mitochondrial OS=Rattus norvegicus OX=10116 GN=Tufm PE=1 SV=1	7
Q06647	ATP synthase subunit O, mitochondrial OS=Rattus norvegicus OX=10116 GN=Atp5po PE=1 SV=1	4
A0A8I6GKM0	Interleukin enhancer binding factor 2 OS=Rattus norvegicus OX=10116 GN=Ilf2 PE=1 SV=1	1
Q9Z2L0	Voltage-dependent anion-selective channel protein 1 OS=Rattus norvegicus OX=10116 GN=Vdac1 PE=1 SV=4	11
A0A8I6GM43	Polysaccharide biosynthesis domain containing 1 OS=Rattus norvegicus OX=10116 GN=Pbdc1 PE=1 SV=1	2
Q9R1T1	Barrier-to-autointegration factor OS=Rattus norvegicus OX=10116 GN=Banf1 PE=1 SV=1	3
A0A8J8XU90	Myosin, heavy chain 9 OS=Rattus norvegicus OX=10116 GN=Myh9 PE=1 SV=1	38
A0A8I6ARU6	Galactokinase 1 OS=Rattus norvegicus OX=10116 GN=Galk1 PE=1 SV=1	4
F1M706	60S ribosomal protein L36 OS=Rattus norvegicus OX=10116 GN=LOC100360439 PE=1 SV=1	3
A0A8I5ZLC2	Aconitase 1 OS=Rattus norvegicus OX=10116 GN=Aco1 PE=1 SV=1	1
A0A8I5ZMY9	10 kDa heat shock protein, mitochondrial OS=Rattus norvegicus OX=10116 GN=Hspe1 PE=1 SV=1	10
P63281	SUMO-conjugating enzyme UBC9 OS=Rattus norvegicus OX=10116 GN=Ube2i PE=1 SV=1	2
P61983	14-3-3 protein gamma OS=Rattus norvegicus OX=10116 GN=Ywhag PE=1 SV=2	7
Q5I0C9	Cirrhosis, autosomal recessive 1A (Human) OS=Rattus norvegicus OX=10116 GN=Utp4 PE=1 SV=1	1
G3V8L3	Lamin A, isoform CRA_b OS=Rattus norvegicus OX=10116 GN=Lmna PE=1 SV=1	36
D3ZMS1	Splicing factor 3b, subunit 2 OS=Rattus norvegicus OX=10116 GN=Sf3b2 PE=1 SV=4	5
A0A8I5ZK50	Lectin, mannose-binding 2 OS=Rattus norvegicus OX=10116 GN=Lman2 PE=1 SV=1	2
Q91ZW1	Transcription factor A, mitochondrial OS=Rattus norvegicus OX=10116 GN=Tfam PE=2 SV=1	1
F1M0V4	THO complex subunit 2 OS=Rattus norvegicus OX=10116 GN=Thoc2 PE=1 SV=3	1
M0R719	MICOS complex subunit MIC13 OS=Rattus norvegicus OX=10116 GN=Micos13 PE=3 SV=2	1
Q04462	Valine--tRNA ligase OS=Rattus norvegicus OX=10116 GN=Vars1 PE=2 SV=2	5
A0A8L2Q831	GTP cyclohydrolase 1 feedback regulatory protein OS=Rattus norvegicus OX=10116 GN=Gchfr PE=1 SV=1	1
A0A0G2JXK2	B-cell receptor-associated protein OS=Rattus norvegicus OX=10116 GN=Bcap31 PE=1 SV=1	1
A0A8I6GG55	Peptidyl-prolyl cis-trans isomerase OS=Rattus norvegicus OX=10116 GN=Ppib PE=1 SV=1	6
G3V7F6	Histone deacetylase complex subunit SAP18 OS=Rattus norvegicus OX=10116 GN=Sap18 PE=1 SV=1	1
P50137	Transketolase OS=Rattus norvegicus OX=10116 GN=Tkt PE=1 SV=1	12
A0A8L2Q996	Elongation factor 1-alpha OS=Rattus norvegicus OX=10116 GN=Eef1a2 PE=3 SV=1	3
D3ZJH9	Malic enzyme OS=Rattus norvegicus OX=10116 GN=Me2 PE=1 SV=1	1
F7EZP5	Trypsin X5 OS=Rattus norvegicus OX=10116 GN=Prss59 PE=4 SV=1	1
A0A8I6GFL3	Glucosidase II alpha subunit OS=Rattus norvegicus OX=10116 GN=Ganab PE=1 SV=1	8
A0A8J8XD91	Translocase of inner mitochondrial membrane 17b OS=Rattus norvegicus OX=10116 GN=Timm17b PE=1 SV=1	1
Q6P7A9	Lysosomal alpha-glucosidase OS=Rattus norvegicus OX=10116 GN=Gaa PE=2 SV=1	7
A0A8I5YCN7	WD40 repeat-containing protein SMU1 OS=Rattus norvegicus OX=10116 GN=Smu1 PE=1 SV=1	1
A0A8I6GLH2	Small nuclear ribonucleoprotein-associated protein OS=Rattus norvegicus OX=10116 GN=Snrpb PE=3 SV=1	3
B2RZ74	U1 small nuclear ribonucleoprotein 70 kDa OS=Rattus norvegicus OX=10116 GN=Snrnp70 PE=1 SV=1	5
P00406	Cytochrome c oxidase subunit 2 OS=Rattus norvegicus OX=10116 GN=Mtco2 PE=1 SV=3	1
F1M951	Protein tyrosine phosphatase, non-receptor type 23 OS=Rattus norvegicus OX=10116 GN=Ptpn23 PE=1 SV=1	1
Q5I0P2	Glycine cleavage system H protein, mitochondrial OS=Rattus norvegicus OX=10116 GN=Gcsh PE=2 SV=1	2
Q641W2	MYG1 exonuclease OS=Rattus norvegicus OX=10116 GN=Myg1 PE=1 SV=1	3
O88941	Mannosyl-oligosaccharide glucosidase OS=Rattus norvegicus OX=10116 GN=Mogs PE=1 SV=1	1
A0A8I6G6D2	Diphosphomevalonate decarboxylase OS=Rattus norvegicus OX=10116 GN=Mvd PE=1 SV=1	1
A0A0G2JVH4	MICOS complex subunit MIC60 OS=Rattus norvegicus OX=10116 GN=Immt PE=1 SV=2	10
Q4KLK7	NOP56 ribonucleoprotein OS=Rattus norvegicus OX=10116 GN=Nop56 PE=1 SV=1	6
P68136	Actin, alpha skeletal muscle OS=Rattus norvegicus OX=10116 GN=Acta1 PE=1 SV=1	1
A0A8I5Y1A4	Cytochrome c, somatic OS=Rattus norvegicus OX=10116 GN=Cycs PE=1 SV=1	3
A0A0G2JWM2	NAD-dependent protein deacetylase OS=Rattus norvegicus OX=10116 GN=Sirt2 PE=1 SV=2	1
Q5XI97	Alanyl-tRNA editing protein Aarsd1 OS=Rattus norvegicus OX=10116 GN=Aarsd1 PE=1 SV=1	1
D4A7J8	PRP4 pre-mRNA processing factor 4 homolog (Yeast) OS=Rattus norvegicus OX=10116 GN=Prpf4 PE=1 SV=1	1
Q91Y81	Septin-2 OS=Rattus norvegicus OX=10116 GN=Septin2 PE=1 SV=1	5
P28073	Proteasome subunit beta type-6 OS=Rattus norvegicus OX=10116 GN=Psmb6 PE=1 SV=3	3
P48721	Stress-70 protein, mitochondrial OS=Rattus norvegicus OX=10116 GN=Hspa9 PE=1 SV=3	18
Q64591	2,4-dienoyl-CoA reductase [(3E)-enoyl-CoA-producing], mitochondrial OS=Rattus norvegicus OX=10116 GN=Decr1 PE=1 SV=2	2
A0A8L2R9E9	H/ACA ribonucleoprotein complex subunit OS=Rattus norvegicus OX=10116 GN=Gar1 PE=1 SV=1	2
P11507	Sarcoplasmic/endoplasmic reticulum calcium ATPase 2 OS=Rattus norvegicus OX=10116 GN=Atp2a2 PE=1 SV=1	5
Q3B8Q2	Eukaryotic initiation factor 4A-III OS=Rattus norvegicus OX=10116 GN=Eif4a3 PE=1 SV=1	1
Q6QI16	RNA transcription, translation and transport factor protein OS=Rattus norvegicus OX=10116 GN=Rtraf PE=1 SV=1	2
A1A5P2	Ribosome biogenesis regulatory protein homolog OS=Rattus norvegicus OX=10116 GN=Rrs1 PE=2 SV=1	2
F1LNF7	Isocitrate dehydrogenase [NAD] subunit, mitochondrial OS=Rattus norvegicus OX=10116 GN=Idh3a PE=3 SV=3	5
Q66HD0	Endoplasmin OS=Rattus norvegicus OX=10116 GN=Hsp90b1 PE=1 SV=2	20
P28064	Proteasome subunit beta type-8 OS=Rattus norvegicus OX=10116 GN=Psmb8 PE=1 SV=3	1
A0A8I6A008	Dolichol-phosphate mannosyltransferase subunit 1 OS=Rattus norvegicus OX=10116 GN=Dpm1 PE=1 SV=1	1
F7F9V5	Canopy FGF signaling regulator 2 OS=Rattus norvegicus OX=10116 GN=Cnpy2 PE=1 SV=1	2
A0A8I5ZLF1	peptidylprolyl isomerase OS=Rattus norvegicus OX=10116 GN=Fkbp4 PE=1 SV=1	3
A0A8I6GAY3	Guanine nucleotide-binding protein subunit gamma OS=Rattus norvegicus OX=10116 GN=Gng12 PE=1 SV=1	1
Q4QQV3	Protein FAM162A OS=Rattus norvegicus OX=10116 GN=Fam162a PE=2 SV=1	2
A0A8I5ZT87	Myc binding protein OS=Rattus norvegicus OX=10116 GN=Mycbp PE=1 SV=1	1
P0DP31	Calmodulin-3 OS=Rattus norvegicus OX=10116 GN=Calm3 PE=1 SV=1	6
A0A8L2Q7Q0	Aspartate aminotransferase OS=Rattus norvegicus OX=10116 GN=Got2 PE=1 SV=1	16
P85973	Purine nucleoside phosphorylase OS=Rattus norvegicus OX=10116 GN=Pnp PE=1 SV=1	4
D4AAH6	Proteasome assembly chaperone 1 OS=Rattus norvegicus OX=10116 GN=Psmg1 PE=3 SV=4	1
A0A8I6GLX8	RCG48356, isoform CRA_b OS=Rattus norvegicus OX=10116 GN=Tjp2 PE=1 SV=1	3
P49242	40S ribosomal protein S3a OS=Rattus norvegicus OX=10116 GN=Rps3a PE=1 SV=2	14
M0R7B4	H1.3 linker histone, cluster member OS=Rattus norvegicus OX=10116 GN=H4f3 PE=1 SV=2	3
Q6AXW2	RCG25684, isoform CRA_a OS=Rattus norvegicus OX=10116 GN=Tmod3 PE=1 SV=1	2
D3ZQC1	Hexosyltransferase OS=Rattus norvegicus OX=10116 GN=B3galt6 PE=3 SV=1	1
O88321	26S proteasome non-ATPase regulatory subunit 4 OS=Rattus norvegicus OX=10116 GN=Psmd4 PE=1 SV=1	3
A0A8I6A1Z1	Prosaposin OS=Rattus norvegicus OX=10116 GN=Psap PE=1 SV=1	6
Q9JK11	Reticulon-4 OS=Rattus norvegicus OX=10116 GN=Rtn4 PE=1 SV=1	4
A0A8L2Q6T7	ADP-ribosylation factor interacting protein 1 OS=Rattus norvegicus OX=10116 GN=Arfip1 PE=1 SV=1	1
A0A0G2K8V2	Vinculin OS=Rattus norvegicus OX=10116 GN=Vcl PE=1 SV=2	25
G3V7C6	Tubulin beta chain OS=Rattus norvegicus OX=10116 GN=Tubb4b PE=1 SV=3	3
F1LMQ3	26S proteasome non-ATPase regulatory subunit 8 OS=Rattus norvegicus OX=10116 GN=Psmd8 PE=1 SV=1	1
P18420	Proteasome subunit alpha type-1 OS=Rattus norvegicus OX=10116 GN=Psma1 PE=1 SV=2	4
Q5RJR2	Twinfilin-1 OS=Rattus norvegicus OX=10116 GN=Twf1 PE=1 SV=1	2
B1H282	Collagen beta(1-O)galactosyltransferase 1 OS=Rattus norvegicus OX=10116 GN=Colgalt1 PE=1 SV=1	2
A0A8I6G5X8	Heterogeneous nuclear ribonucleoprotein H1 OS=Rattus norvegicus OX=10116 GN=Hnrnph1 PE=1 SV=1	2
D3ZDS4	EMG1 N1-specific pseudouridine methyltransferase OS=Rattus norvegicus OX=10116 GN=Emg1 PE=1 SV=1	1
A0A8I5ZKU5	Aspartylglucosaminidase OS=Rattus norvegicus OX=10116 GN=Aga PE=1 SV=1	1
A0A8L2UJT3	Aspartate aminotransferase OS=Rattus norvegicus OX=10116 GN=Got1 PE=1 SV=1	6
D3ZQM0	Splicing factor 3a, subunit 1 OS=Rattus norvegicus OX=10116 GN=Sf3a1 PE=1 SV=1	3
Q6P9V6	Proteasome subunit alpha type OS=Rattus norvegicus OX=10116 GN=Psma5 PE=1 SV=1	4
P05964	Protein S100-A6 OS=Rattus norvegicus OX=10116 GN=S100a6 PE=1 SV=3	4
P17955	Nuclear pore glycoprotein p62 OS=Rattus norvegicus OX=10116 GN=Nup62 PE=1 SV=1	2
P52555	Endoplasmic reticulum resident protein 29 OS=Rattus norvegicus OX=10116 GN=Erp29 PE=1 SV=2	7
Q6P9V7	Proteasome (Prosome, macropain) activator subunit 1 OS=Rattus norvegicus OX=10116 GN=Psme1 PE=1 SV=1	8
A0A8I6A509	Fission, mitochondrial 1 OS=Rattus norvegicus OX=10116 GN=Fis1 PE=1 SV=1	1
P05982	NAD(P)H dehydrogenase [quinone] 1 OS=Rattus norvegicus OX=10116 GN=Nqo1 PE=1 SV=4	5
A0A8L2Q170	ATP synthase subunit d, mitochondrial OS=Rattus norvegicus OX=10116 GN=Atp5pd PE=1 SV=1	3
A0A8I5ZM79	Proteasome 26S subunit, non-ATPase 7 OS=Rattus norvegicus OX=10116 GN=Psmd7 PE=1 SV=1	4
D3ZUD8	Transmembrane 9 superfamily member OS=Rattus norvegicus OX=10116 GN=Tm9sf3 PE=1 SV=2	1
B0BNJ4	ETHE1, persulfide dioxygenase OS=Rattus norvegicus OX=10116 GN=Ethe1 PE=1 SV=1	1
G3V8U9	Proteasome subunit beta type-4 OS=Rattus norvegicus OX=10116 GN=Psmb4 PE=1 SV=3	4
A0A0G2K4X8	S-phase kinase-associated protein 1 OS=Rattus norvegicus OX=10116 GN=Skp1 PE=1 SV=1	2
A0A8I5ZUC6	Hydroxysteroid dehydrogenase like 2 OS=Rattus norvegicus OX=10116 GN=Hsdl2 PE=1 SV=1	1
A0A8I5ZUG8	Proteasome 26S subunit, ATPase 3 OS=Rattus norvegicus OX=10116 GN=Psmc3 PE=1 SV=1	4
Q6AYK8	Eukaryotic translation initiation factor 3 subunit D OS=Rattus norvegicus OX=10116 GN=Eif3d PE=1 SV=1	2
A0A8I5Y7J1	V-type proton ATPase subunit C OS=Rattus norvegicus OX=10116 GN=Atp6v1c1 PE=1 SV=1	1
A0A8I6ATI8	Dihydrolipoamide acetyltransferase component of pyruvate dehydrogenase complex OS=Rattus norvegicus OX=10116 GN=Pdhx PE=1 SV=1	1
M0R961	KH-type splicing regulatory protein OS=Rattus norvegicus OX=10116 GN=Khsrp PE=1 SV=1	8
A0A8I6G788	E3 ubiquitin-protein ligase OS=Rattus norvegicus OX=10116 GN=Dtx3l PE=1 SV=1	1
A0A8I5ZU90	Actin-related protein 2/3 complex subunit 3 OS=Rattus norvegicus OX=10116 GN=Arpc3 PE=1 SV=1	2
A0A8I5ZVR9	U6 snRNA-associated Sm-like protein LSm5 OS=Rattus norvegicus OX=10116 GN=Lsm5 PE=3 SV=1	1
P13084	Nucleophosmin OS=Rattus norvegicus OX=10116 GN=Npm1 PE=1 SV=1	8
B1WC34	Glucosidase 2 subunit beta OS=Rattus norvegicus OX=10116 GN=Prkcsh PE=1 SV=1	10
D3ZQV8	PHD finger protein 6 OS=Rattus norvegicus OX=10116 GN=Phf6 PE=1 SV=1	1
A0A8I6A5C7	Proteasome (Prosome, macropain) 28 subunit, beta, isoform CRA_a OS=Rattus norvegicus OX=10116 GN=Psme2 PE=1 SV=1	7
Q66H50	Fatty acyl-CoA reductase 1 OS=Rattus norvegicus OX=10116 GN=Far1 PE=2 SV=1	1
P24049	60S ribosomal protein L17 OS=Rattus norvegicus OX=10116 GN=Rpl17 PE=2 SV=3	6
A0A8I5ZPX4	Lysine--tRNA ligase OS=Rattus norvegicus OX=10116 GN=Kars1 PE=1 SV=1	8
D4ABT8	Heterogeneous nuclear ribonucleoprotein U-like 2 OS=Rattus norvegicus OX=10116 GN=Hnrnpul2 PE=1 SV=2	2
P14668	Annexin A5 OS=Rattus norvegicus OX=10116 GN=Anxa5 PE=1 SV=3	15
Q4QRB0	UDP-glucose 4-epimerase OS=Rattus norvegicus OX=10116 GN=Gale PE=1 SV=1	1
A0A8J8XB15	RT1 class I, locus CE14 OS=Rattus norvegicus OX=10116 GN=RT1-CE14 PE=3 SV=1	1
A0A0G2KB63	Prohibitin OS=Rattus norvegicus OX=10116 GN=Phb2 PE=1 SV=1	13
D3ZE02	RCG54286, isoform CRA_a OS=Rattus norvegicus OX=10116 GN=LOC100361913 PE=1 SV=2	1
Q7TPB1	T-complex protein 1 subunit delta OS=Rattus norvegicus OX=10116 GN=Cct4 PE=1 SV=3	17
D3ZH41	Cytoskeleton-associated protein 4 OS=Rattus norvegicus OX=10116 GN=Ckap4 PE=4 SV=3	12
P62138	Serine/threonine-protein phosphatase PP1-alpha catalytic subunit OS=Rattus norvegicus OX=10116 GN=Ppp1ca PE=1 SV=1	4
A0A8I5ZMA1	phosphopyruvate hydratase OS=Rattus norvegicus OX=10116 GN=Eno2 PE=1 SV=1	8
Q8R2E7	FAS-associated death domain protein OS=Rattus norvegicus OX=10116 GN=Fadd PE=1 SV=1	1
F7ELS2	Chaperonin containing TCP1 subunit 6A OS=Rattus norvegicus OX=10116 GN=Cct6a PE=1 SV=1	16
D4A719	Uncharacterized protein OS=Rattus norvegicus OX=10116 GN=Snx12 PE=1 SV=2	1
A0A8I5Y0C8	Importin subunit alpha OS=Rattus norvegicus OX=10116 GN=Kpna2 PE=1 SV=1	1
P58200	Vesicle transport through interaction with t-SNAREs homolog 1B OS=Rattus norvegicus OX=10116 GN=Vti1b PE=1 SV=2	1
F1LQQ1	Malic enzyme OS=Rattus norvegicus OX=10116 GN=Me1 PE=1 SV=4	1
A0A8I6AFW7	Acyl-CoA thioesterase 9 OS=Rattus norvegicus OX=10116 GN=Acot9 PE=1 SV=1	3
P62282	40S ribosomal protein S11 OS=Rattus norvegicus OX=10116 GN=Rps11 PE=1 SV=3	12
Q71UE8	NEDD8 OS=Rattus norvegicus OX=10116 GN=Nedd8 PE=1 SV=1	2
M0RC65	Cofilin 2 OS=Rattus norvegicus OX=10116 GN=Cfl2 PE=1 SV=1	5
A0A0G2JTX2	PRA1 family protein OS=Rattus norvegicus OX=10116 GN=Praf2 PE=1 SV=2	1
D3ZWA8	Adaptor protein, phosphotyrosine interacting with PH domain and leucine zipper 1 OS=Rattus norvegicus OX=10116 GN=Appl1 PE=1 SV=4	1
A0A8L2QDL7	Nucleolar and coiled-body phosphoprotein 1 OS=Rattus norvegicus OX=10116 GN=Nolc1 PE=1 SV=1	3
Q5U362	Annexin OS=Rattus norvegicus OX=10116 GN=Anxa4 PE=1 SV=1	10
P54311	Guanine nucleotide-binding protein G(I)/G(S)/G(T) subunit beta-1 OS=Rattus norvegicus OX=10116 GN=Gnb1 PE=1 SV=4	4
B5DFC8	Eukaryotic translation initiation factor 3 subunit C OS=Rattus norvegicus OX=10116 GN=Eif3c PE=1 SV=1	4
A0A8I6GHH3	SH3 domain binding glutamate-rich protein like OS=Rattus norvegicus OX=10116 GN=Sh3bgrl PE=1 SV=1	1
P62912	60S ribosomal protein L32 OS=Rattus norvegicus OX=10116 GN=Rpl32 PE=1 SV=2	4
Q3B7D1	Ubiquitin-conjugating enzyme E2 Z OS=Rattus norvegicus OX=10116 GN=Ube2z PE=1 SV=2	1
A0A8I6A858	Ragulator complex protein LAMTOR4 OS=Rattus norvegicus OX=10116 GN=Lamtor4 PE=1 SV=1	1
F7FGV7	Proteasome 26S subunit, non-ATPase 6 OS=Rattus norvegicus OX=10116 GN=Psmd6 PE=1 SV=1	3
Q8VD48	Dehydrogenase/reductase SDR family member 9 OS=Rattus norvegicus OX=10116 GN=Dhrs9 PE=1 SV=1	3
Q4VBH2	tRNA nucleotidyl transferase 1 OS=Rattus norvegicus OX=10116 GN=Trnt1 PE=1 SV=1	1
P10111	Peptidyl-prolyl cis-trans isomerase A OS=Rattus norvegicus OX=10116 GN=Ppia PE=1 SV=2	12
A0A8L2UKK1	Nucleobindin 1 OS=Rattus norvegicus OX=10116 GN=Nucb1 PE=1 SV=1	1
A0A0G2K2F6	40S ribosomal protein S15a OS=Rattus norvegicus OX=10116 GN=Rps15a-ps3 PE=3 SV=1	1
A0A8I5ZPP2	Thy-1 cell surface antigen OS=Rattus norvegicus OX=10116 GN=Thy1 PE=4 SV=1	2
Q02356	AMP deaminase 2 OS=Rattus norvegicus OX=10116 GN=Ampd2 PE=1 SV=2	3
A0A8I5ZQJ5	Perilipin OS=Rattus norvegicus OX=10116 GN=Plin2 PE=1 SV=1	1
A0A8I6ANT4	UTP--glucose-1-phosphate uridylyltransferase OS=Rattus norvegicus OX=10116 GN=Ugp2 PE=1 SV=1	1
Q3T1J1	Eukaryotic translation initiation factor 5A-1 OS=Rattus norvegicus OX=10116 GN=Eif5a PE=1 SV=3	3
A0A8L2QV96	Protein IMPACT OS=Rattus norvegicus OX=10116 GN=Impact PE=1 SV=1	1
D3ZPP2	ADP-ribosylation factor like GTPase 8A OS=Rattus norvegicus OX=10116 GN=Arl8a PE=1 SV=1	1
A0A8L2RAQ3	Gelsolin OS=Rattus norvegicus OX=10116 GN=Gsn PE=1 SV=1	14
M0RCV0	Serine/threonine kinase receptor associated protein OS=Rattus norvegicus OX=10116 GN=Strap PE=1 SV=2	1
P17764	Acetyl-CoA acetyltransferase, mitochondrial OS=Rattus norvegicus OX=10116 GN=Acat1 PE=1 SV=1	4
A0A0U1RS25	UPF1, RNA helicase and ATPase OS=Rattus norvegicus OX=10116 GN=Upf1 PE=1 SV=1	1
A0A096MKG6	Heterochromatin protein 1, binding protein 3 OS=Rattus norvegicus OX=10116 GN=Hp1bp3 PE=1 SV=2	1
D4A9D6	RNA helicase OS=Rattus norvegicus OX=10116 GN=Dhx9 PE=1 SV=1	7
O35509	Ras-related protein Rab-11B OS=Rattus norvegicus OX=10116 GN=Rab11b PE=1 SV=4	8
A0A8I6AAI6	Transmembrane p24 trafficking protein 9 OS=Rattus norvegicus OX=10116 GN=Tmed9 PE=1 SV=1	2
A0A8L2QPR2	Microtubule-associated protein OS=Rattus norvegicus OX=10116 GN=Map4 PE=1 SV=1	11
P51583	Bifunctional phosphoribosylaminoimidazole carboxylase/phosphoribosylaminoimidazole succinocarboxamide synthetase OS=Rattus norvegicus OX=10116 GN=Paics PE=1 SV=3	3
B2GUZ3	formate--tetrahydrofolate ligase OS=Rattus norvegicus OX=10116 GN=Mthfd1l PE=1 SV=1	9
A0A8I5ZSU6	Coronin OS=Rattus norvegicus OX=10116 GN=Coro1b PE=1 SV=1	4
F7FB70	Small nuclear ribonucleoprotein Sm D2 OS=Rattus norvegicus OX=10116 GN=Snrpd2 PE=1 SV=1	2
Q5EAJ6	Inhibitor of nuclear factor kappa-B kinase-interacting protein OS=Rattus norvegicus OX=10116 GN=Ikbip PE=2 SV=1	3
Q5U1Z0	Rab3 GTPase-activating protein non-catalytic subunit OS=Rattus norvegicus OX=10116 GN=Rab3gap2 PE=1 SV=2	1
A0A0G2K931	Phosphoserine aminotransferase OS=Rattus norvegicus OX=10116 GN=Psat1 PE=1 SV=2	5
A0A8I6AE92	4a-hydroxytetrahydrobiopterin dehydratase OS=Rattus norvegicus OX=10116 GN=Pcbd2 PE=1 SV=1	1
D3ZBN0	Histone H1.5 OS=Rattus norvegicus OX=10116 GN=H1-5 PE=1 SV=1	5
A0A0G2JZI2	Glutamyl-prolyl-tRNA synthetase OS=Rattus norvegicus OX=10116 GN=Eprs1 PE=1 SV=2	16
A0A0G2K3L7	Spermatid perinuclear RNA-binding protein OS=Rattus norvegicus OX=10116 GN=Strbp PE=4 SV=2	1
A0A8L2Q9A7	Succinate dehydrogenase [ubiquinone] flavoprotein subunit, mitochondrial OS=Rattus norvegicus OX=10116 GN=Sdha PE=1 SV=1	3
Q66HC5	Nuclear pore complex protein Nup93 OS=Rattus norvegicus OX=10116 GN=Nup93 PE=1 SV=1	1
A0A8I5ZYB5	BUB3 mitotic checkpoint protein OS=Rattus norvegicus OX=10116 GN=Bub3 PE=1 SV=1	3
D4A305	Protein MIX23 OS=Rattus norvegicus OX=10116 GN=Mix23 PE=1 SV=1	1
P17702	60S ribosomal protein L28 OS=Rattus norvegicus OX=10116 GN=Rpl28 PE=1 SV=4	1
P97697	Inositol monophosphatase 1 OS=Rattus norvegicus OX=10116 GN=Impa1 PE=1 SV=2	5
A0A8I5ZYB4	Probable ATP-dependent RNA helicase DDX5 OS=Rattus norvegicus OX=10116 GN=Ddx5 PE=1 SV=1	10
D3ZYK9	Nucleophosmin/nucleoplasmin, 3 OS=Rattus norvegicus OX=10116 GN=Npm3 PE=1 SV=1	1
D4A7U6	U6 snRNA-associated Sm-like protein LSm3 OS=Rattus norvegicus OX=10116 GN=Lsm3 PE=1 SV=1	1
A0A8I6AH92	Small RNA binding exonuclease protection factor La OS=Rattus norvegicus OX=10116 GN=Ssb PE=1 SV=1	5
D4A3E1	Heterogeneous nuclear ribonucleoprotein L-like OS=Rattus norvegicus OX=10116 GN=Hnrnpll PE=1 SV=1	1
Q8VHU4	Elongator complex protein 1 OS=Rattus norvegicus OX=10116 GN=Elp1 PE=2 SV=1	1
P25286	V-type proton ATPase 116 kDa subunit a 1 OS=Rattus norvegicus OX=10116 GN=Atp6v0a1 PE=1 SV=1	2
P04906	Glutathione S-transferase P OS=Rattus norvegicus OX=10116 GN=Gstp1 PE=1 SV=2	8
R9PXR4	Mitochondrial import receptor subunit TOM70 OS=Rattus norvegicus OX=10116 GN=Tomm70 PE=1 SV=1	1
Q5RKI0	WD repeat-containing protein 1 OS=Rattus norvegicus OX=10116 GN=Wdr1 PE=1 SV=3	9
Q9WVR7	Protein phosphatase 1F OS=Rattus norvegicus OX=10116 GN=Ppm1f PE=2 SV=1	1
A0A8I5ZUB2	Organic solute carrier partner 1 OS=Rattus norvegicus OX=10116 GN=Oscp1 PE=3 SV=1	8
Q63584	Transmembrane emp24 domain-containing protein 10 OS=Rattus norvegicus OX=10116 GN=Tmed10 PE=1 SV=2	4
A0A8I6G5R7	protein disulfide-isomerase OS=Rattus norvegicus OX=10116 GN=Creld2 PE=1 SV=1	1
D4ACC2	KN motif and ankyrin repeat domain-containing protein 2 OS=Rattus norvegicus OX=10116 GN=Kank2 PE=1 SV=2	2
D3ZAI0	U2 snRNP-associated SURP domain containing OS=Rattus norvegicus OX=10116 GN=U2surp PE=1 SV=2	1
A0A8I5ZTU5	RAN binding protein 1 OS=Rattus norvegicus OX=10116 GN=Ranbp1 PE=1 SV=1	6
O35910	Monocarboxylate transporter 4 OS=Rattus norvegicus OX=10116 GN=Slc16a3 PE=1 SV=1	1
A0A8I5ZR83	Tropomyosin 2 OS=Rattus norvegicus OX=10116 GN=Tpm2 PE=1 SV=1	3
Q4KM71	Splicing factor proline and glutamine rich OS=Rattus norvegicus OX=10116 GN=Sfpq PE=1 SV=1	7
D4A636	IKAROS family zinc finger 4 OS=Rattus norvegicus OX=10116 GN=Ikzf4 PE=3 SV=3	3
Q4KLL0	Transcription elongation factor A protein 1 OS=Rattus norvegicus OX=10116 GN=Tcea1 PE=1 SV=1	5
P28077	Proteasome subunit beta type-9 OS=Rattus norvegicus OX=10116 GN=Psmb9 PE=1 SV=2	3
A0A8I6AFS5	Sodium/potassium-transporting ATPase subunit beta OS=Rattus norvegicus OX=10116 GN=AABR07070238.1 PE=3 SV=1	1
P80254	D-dopachrome decarboxylase OS=Rattus norvegicus OX=10116 GN=Ddt PE=1 SV=3	3
A0A8L2Q6A2	Nucleoporin NUP53 OS=Rattus norvegicus OX=10116 GN=Nup35 PE=1 SV=1	2
Q9EQX9	Ubiquitin-conjugating enzyme E2 N OS=Rattus norvegicus OX=10116 GN=Ube2n PE=1 SV=1	4
A0A8I6ABE3	Pyruvate kinase OS=Rattus norvegicus OX=10116 GN=Pkm PE=1 SV=1	3
Q6MG61	Chloride intracellular channel protein 1 OS=Rattus norvegicus OX=10116 GN=Clic1 PE=1 SV=1	10
Q9EQS0	Transaldolase OS=Rattus norvegicus OX=10116 GN=Taldo1 PE=1 SV=2	9
A0A8I5ZXN5	Signal peptidase complex subunit 2 OS=Rattus norvegicus OX=10116 GN=Spcs2 PE=1 SV=1	1
D4A3V3	Poly (ADP-ribose) polymerase family, member 12 OS=Rattus norvegicus OX=10116 GN=Parp12 PE=1 SV=2	1
Q7M767	Ubiquitin-conjugating enzyme E2 variant 2 OS=Rattus norvegicus OX=10116 GN=Ube2v2 PE=1 SV=3	1
A0A8I6ABF4	Nuclear transport factor 2 OS=Rattus norvegicus OX=10116 GN=AABR07018058.1 PE=4 SV=1	1
A0A8I6AN86	Insulin-like growth factor 2 mRNA-binding protein 1 OS=Rattus norvegicus OX=10116 GN=Igf2bp1 PE=3 SV=1	4
D4A857	Importin 9 OS=Rattus norvegicus OX=10116 GN=Ipo9 PE=4 SV=3	3
A9UMV9	NADH dehydrogenase [ubiquinone] 1 alpha subcomplex subunit 7 OS=Rattus norvegicus OX=10116 GN=Ndufa7 PE=1 SV=1	1
Q62667	Major vault protein OS=Rattus norvegicus OX=10116 GN=Mvp PE=1 SV=4	5
Q4KLN7	ADP-ribosylation factor GTPase-activating protein 3 OS=Rattus norvegicus OX=10116 GN=Arfgap3 PE=1 SV=1	2
Q4KLF8	Actin-related protein 2/3 complex subunit 5 OS=Rattus norvegicus OX=10116 GN=Arpc5 PE=1 SV=3	2
P08081-2	Isoform Non-brain of Clathrin light chain A OS=Rattus norvegicus OX=10116 GN=Clta	5
P50411	Protein phosphatase inhibitor 2 OS=Rattus norvegicus OX=10116 GN=Ppp1r2 PE=1 SV=2	2
A0A0G2JT63	Cytoplasmic FMR1-interacting protein OS=Rattus norvegicus OX=10116 GN=Cyfip2 PE=3 SV=2	1
P84100	60S ribosomal protein L19 OS=Rattus norvegicus OX=10116 GN=Rpl19 PE=1 SV=1	5
B3GNI6	Septin-11 OS=Rattus norvegicus OX=10116 GN=Septin11 PE=1 SV=1	2
A0A8I6A304	Brain abundant, membrane attached signal protein 1 OS=Rattus norvegicus OX=10116 GN=Basp1 PE=1 SV=1	2
A0A8I6AV01	E2 ubiquitin-conjugating enzyme OS=Rattus norvegicus OX=10116 GN=Ube2k PE=1 SV=1	3
A0A8I5ZX23	threonine--tRNA ligase OS=Rattus norvegicus OX=10116 GN=Tars1 PE=1 SV=1	3
Q6LED0	Histone H3.1 OS=Rattus norvegicus OX=10116 PE=1 SV=3	1
F1LPV8	Succinate--CoA ligase [GDP-forming] subunit beta, mitochondrial OS=Rattus norvegicus OX=10116 GN=Suclg2 PE=1 SV=3	4
G3V8V1	Granulin precursor OS=Rattus norvegicus OX=10116 GN=Grn PE=3 SV=1	9
A0A8I6A2V9	Calcium uniporter protein OS=Rattus norvegicus OX=10116 GN=Mcu PE=1 SV=1	1
F7F1X7	Phosphomannomutase OS=Rattus norvegicus OX=10116 GN=Pmm2 PE=1 SV=1	3
A0A8I6B3N3	V-type proton ATPase subunit G OS=Rattus norvegicus OX=10116 GN=Atp6v1g1 PE=1 SV=1	3
P63018	Heat shock cognate 71 kDa protein OS=Rattus norvegicus OX=10116 GN=Hspa8 PE=1 SV=1	24
P21708	Mitogen-activated protein kinase 3 OS=Rattus norvegicus OX=10116 GN=Mapk3 PE=1 SV=5	1
A0A8I5ZQM6	Acylamino-acid-releasing enzyme OS=Rattus norvegicus OX=10116 GN=Apeh PE=1 SV=1	3
A0A0G2JT78	RAB6B, member RAS oncogene family OS=Rattus norvegicus OX=10116 GN=Rab6b PE=4 SV=1	3
G3V6S3	Calumenin OS=Rattus norvegicus OX=10116 GN=Calu PE=1 SV=2	7
A0A8L2QFD3	DNA polymerase OS=Rattus norvegicus OX=10116 GN=Polb PE=1 SV=1	1
Q9Z269	Vesicle-associated membrane protein-associated protein B OS=Rattus norvegicus OX=10116 GN=Vapb PE=1 SV=3	1
G3V9Z3	Amine oxidase OS=Rattus norvegicus OX=10116 GN=Maoa PE=1 SV=2	1
P97521	Mitochondrial carnitine/acylcarnitine carrier protein OS=Rattus norvegicus OX=10116 GN=Slc25a20 PE=1 SV=1	2
A0A8L2UIN9	Aldo-keto reductase family 1 member B OS=Rattus norvegicus OX=10116 GN=Akr1b1 PE=1 SV=1	9
A0A0U1RVI9	40S ribosomal protein S2 OS=Rattus norvegicus OX=10116 GN=Rps2-ps6 PE=3 SV=2	7
A0A8I6B0E2	Cytosol aminopeptidase domain-containing protein OS=Rattus norvegicus OX=10116 GN=ENSRNOG00000069260 PE=3 SV=1	1
A0A0G2K654	H1.2 linker histone, cluster member OS=Rattus norvegicus OX=10116 GN=H1f2 PE=1 SV=1	2
A0A0G2JYR5	Rho GTPase activating protein 1 OS=Rattus norvegicus OX=10116 GN=Arhgap1 PE=1 SV=1	2
A0A8I5ZVQ3	3-hydroxyisobutyrate dehydrogenase OS=Rattus norvegicus OX=10116 GN=Hibadh PE=1 SV=1	1
Q9WUC8	Pleiotropic regulator 1 OS=Rattus norvegicus OX=10116 GN=Plrg1 PE=2 SV=1	1
A0A8L2PYQ1	Large proline-rich protein BAG6 OS=Rattus norvegicus OX=10116 GN=Bag6 PE=1 SV=1	1
A0A8I6GJN3	Myosin ID OS=Rattus norvegicus OX=10116 GN=Myo1d PE=1 SV=1	1
Q5PQK5	Radixin OS=Rattus norvegicus OX=10116 GN=Rdx PE=1 SV=1	3
A0A0G2JTA2	PC4 and SFRS1 interacting protein 1 OS=Rattus norvegicus OX=10116 GN=Psip1 PE=1 SV=1	1
G3V6T7	Protein disulfide-isomerase A4 OS=Rattus norvegicus OX=10116 GN=Pdia4 PE=1 SV=1	13
D3ZU22	60S ribosomal protein L7a OS=Rattus norvegicus OX=10116 GN=LOC108349606 PE=3 SV=1	13
Q6AXS5	Plasminogen activator inhibitor 1 RNA-binding protein OS=Rattus norvegicus OX=10116 GN=Serbp1 PE=1 SV=2	4
Q5XI22	Acetyl-CoA acetyltransferase, cytosolic OS=Rattus norvegicus OX=10116 GN=Acat2 PE=1 SV=1	4
A0A8I6A2T1	Glycosylated lysosomal membrane protein OS=Rattus norvegicus OX=10116 GN=Glmp PE=3 SV=1	1
A0A8I5ZVF2	Rab interacting lysosomal protein-like 1 OS=Rattus norvegicus OX=10116 GN=Rilpl1 PE=4 SV=1	1
P85108	Tubulin beta-2A chain OS=Rattus norvegicus OX=10116 GN=Tubb2a PE=1 SV=1	1
A0A0G2K6H5	Craniofacial development protein 1 OS=Rattus norvegicus OX=10116 GN=Cfdp1 PE=1 SV=1	2
A0A8I6A8L3	Aspartyl aminopeptidase OS=Rattus norvegicus OX=10116 GN=Dnpep PE=1 SV=1	6
M0R6L9	Ferritin OS=Rattus norvegicus OX=10116 GN=RGD1560687 PE=3 SV=1	1
D3ZKG9	Clustered mitochondria protein homolog OS=Rattus norvegicus OX=10116 GN=Cluh PE=1 SV=3	1
A0A8I5Y9V4	cysteine--tRNA ligase OS=Rattus norvegicus OX=10116 GN=Cars1 PE=1 SV=1	3
D4A3X3	ISG15 ubiquitin-like modifier OS=Rattus norvegicus OX=10116 GN=Isg15 PE=1 SV=1	1
A0A8I5ZYV3	Janus kinase and microtubule interacting protein 1 OS=Rattus norvegicus OX=10116 GN=Jakmip1 PE=3 SV=1	1
Q00715	Histone H2B type 1 OS=Rattus norvegicus OX=10116 PE=1 SV=2	7
Q712U5	cAMP-regulated phosphoprotein 19 OS=Rattus norvegicus OX=10116 GN=Arpp19 PE=1 SV=3	2
A0A8I6A4E6	RALY heterogeneous nuclear ribonucleoprotein OS=Rattus norvegicus OX=10116 GN=Raly PE=1 SV=1	5
Q6NYB7	Ras-related protein Rab-1A OS=Rattus norvegicus OX=10116 GN=Rab1A PE=1 SV=3	3
A0A8I6G592	Protein disulfide-isomerase A6 OS=Rattus norvegicus OX=10116 GN=Pdia6 PE=1 SV=1	13
A0A8I6APV3	Metaxin 2 OS=Rattus norvegicus OX=10116 GN=Mtx2 PE=1 SV=1	1
A0A8L2QB21	Bifunctional purine biosynthesis protein ATIC OS=Rattus norvegicus OX=10116 GN=Atic PE=1 SV=1	10
A0A8I6GLI9	60S ribosomal protein L35a OS=Rattus norvegicus OX=10116 GN=Rpl35a PE=3 SV=1	2
M0R5Q3	RAN binding protein 3 OS=Rattus norvegicus OX=10116 GN=Ranbp3 PE=1 SV=3	2
A0A8L2QFL2	Myosin 1C OS=Rattus norvegicus OX=10116 GN=Myo1c PE=1 SV=1	4
Q6AY84	Secernin-1 OS=Rattus norvegicus OX=10116 GN=Scrn1 PE=1 SV=1	3
P09495	Tropomyosin alpha-4 chain OS=Rattus norvegicus OX=10116 GN=Tpm4 PE=1 SV=3	11
A0A8I6A4M3	Annexin OS=Rattus norvegicus OX=10116 GN=Anxa3 PE=1 SV=1	4
A0A0H2UHZ4	Zinc finger Ran-binding domain-containing protein 2 OS=Rattus norvegicus OX=10116 GN=Zranb2 PE=1 SV=2	1
A0A0G2QC04	Plastin 1 OS=Rattus norvegicus OX=10116 GN=Pls1 PE=1 SV=1	1
M0R4L3	Peroxisomal biogenesis factor 5 OS=Rattus norvegicus OX=10116 GN=Pex5 PE=1 SV=1	1
M0R5J4	phosphopyruvate hydratase OS=Rattus norvegicus OX=10116 GN=Eno1-ps1 PE=3 SV=1	15
F2Z3T4	Muscleblind-like protein 2 OS=Rattus norvegicus OX=10116 GN=Mbnl2 PE=1 SV=1	1
A0A0G2K941	Chloride channel accessory 5 OS=Rattus norvegicus OX=10116 GN=Clca5 PE=3 SV=2	1
P50398	Rab GDP dissociation inhibitor alpha OS=Rattus norvegicus OX=10116 GN=Gdi1 PE=1 SV=1	2
A0A8L2QHF2	ATP-dependent RNA helicase OS=Rattus norvegicus OX=10116 GN=Ddx46 PE=1 SV=1	1
A0A0G2K6F9	Cleavage stimulation factor, 3' pre-RNA subunit 2 OS=Rattus norvegicus OX=10116 GN=Cstf2 PE=1 SV=2	2
A0A8I6GKV3	Catenin beta 1 OS=Rattus norvegicus OX=10116 GN=Ctnnb1 PE=1 SV=1	2
A0A5H1ZRU4	Cell adhesion molecule 1 OS=Rattus norvegicus OX=10116 GN=Cadm1 PE=1 SV=2	1
A0A8L2R402	Tubulin alpha chain OS=Rattus norvegicus OX=10116 GN=Tuba1b PE=3 SV=1	1
Q5U316	Ras-related protein Rab-35 OS=Rattus norvegicus OX=10116 GN=Rab35 PE=1 SV=1	2
P11030	Acyl-CoA-binding protein OS=Rattus norvegicus OX=10116 GN=Dbi PE=1 SV=3	2
A0A8J8XF56	DAZ associated protein 1 OS=Rattus norvegicus OX=10116 GN=Dazap1 PE=1 SV=1	4
B0BN93	26S proteasome non-ATPase regulatory subunit 13 OS=Rattus norvegicus OX=10116 GN=Psmd13 PE=1 SV=1	4
F1LNL2	SWI/SNF related, matrix associated, actin dependent regulator of chromatin, subfamily a, member 5 OS=Rattus norvegicus OX=10116 GN=Smarca5 PE=3 SV=3	1
D4AC20	Cytidine deaminase OS=Rattus norvegicus OX=10116 GN=Cda PE=3 SV=1	1
A0A8I6AMZ5	Small nuclear ribonucleoprotein polypeptide A' OS=Rattus norvegicus OX=10116 GN=Snrpa1 PE=1 SV=1	3
A0A8I5ZX70	40S ribosomal protein S24 OS=Rattus norvegicus OX=10116 GN=Rps24 PE=3 SV=1	3
Q499N6	UBX domain-containing protein 1 OS=Rattus norvegicus OX=10116 GN=Ubxn1 PE=3 SV=2	2
A0A8I5Y097	CXXC motif containing zinc binding protein OS=Rattus norvegicus OX=10116 GN=Czib PE=1 SV=1	1
M0RD03	Eukaryotic translation initiation factor 4 gamma, 1 OS=Rattus norvegicus OX=10116 GN=Eif4g1 PE=1 SV=2	9
F1LT35	Similar to 60S ribosomal protein L23a OS=Rattus norvegicus OX=10116 GN=RGD1564606 PE=3 SV=2	4
G3V7L6	Proteasome (Prosome, macropain) 26S subunit, ATPase 2, isoform CRA_d OS=Rattus norvegicus OX=10116 GN=Psmc2 PE=1 SV=1	8
Q9Z339	Glutathione S-transferase omega-1 OS=Rattus norvegicus OX=10116 GN=Gsto1 PE=1 SV=2	2
Q63663	Guanylate-binding protein 2 OS=Rattus norvegicus OX=10116 GN=Gbp2 PE=1 SV=2	4
P10860	Glutamate dehydrogenase 1, mitochondrial OS=Rattus norvegicus OX=10116 GN=Glud1 PE=1 SV=2	10
P36876	Serine/threonine-protein phosphatase 2A 55 kDa regulatory subunit B alpha isoform OS=Rattus norvegicus OX=10116 GN=Ppp2r2a PE=2 SV=1	3
F1LUA1	Early endosome antigen 1 OS=Rattus norvegicus OX=10116 GN=Eea1 PE=1 SV=2	2
Q4QQV0	Tubulin beta chain OS=Rattus norvegicus OX=10116 GN=Tubb6 PE=1 SV=1	5
D3ZSA9	Nodal modulator 1 OS=Rattus norvegicus OX=10116 GN=Nomo1 PE=4 SV=2	2
A0A8I6AES7	NADH dehydrogenase [ubiquinone] iron-sulfur protein 7, mitochondrial OS=Rattus norvegicus OX=10116 GN=Ndufs7 PE=1 SV=1	1
A0A8L2UP98	Casein kinase II subunit beta OS=Rattus norvegicus OX=10116 GN=Csnk2b PE=1 SV=1	2
F1LT49	Leucine rich repeat containing 47 OS=Rattus norvegicus OX=10116 GN=Lrrc47 PE=1 SV=2	1
A0A8I6AR12	T-complex protein 1 subunit eta OS=Rattus norvegicus OX=10116 GN=Cct7 PE=1 SV=1	16
A0A8I6GKA7	T-complex protein 1 subunit gamma OS=Rattus norvegicus OX=10116 GN=Cct3 PE=1 SV=1	17
P05942	Protein S100-A4 OS=Rattus norvegicus OX=10116 GN=S100a4 PE=2 SV=1	3
A0A8I5ZK93	Geranylgeranyl transferase type-2 subunit alpha OS=Rattus norvegicus OX=10116 GN=Rabggta PE=1 SV=1	1
F1MAA2	COP9 signalosome subunit 7A OS=Rattus norvegicus OX=10116 GN=Cops7a PE=1 SV=2	1
A0A8I6A2A0	Sorbitol dehydrogenase OS=Rattus norvegicus OX=10116 GN=Sord PE=1 SV=1	3
A0A8I6A8A6	Prefoldin subunit 1 OS=Rattus norvegicus OX=10116 GN=Pfdn1 PE=1 SV=1	2
A0A8L2UI53	Endoplasmic reticulum oxidoreductase 1 alpha OS=Rattus norvegicus OX=10116 GN=Ero1a PE=1 SV=1	4
Q5PPH0	Enolase-phosphatase E1 OS=Rattus norvegicus OX=10116 GN=Enoph1 PE=2 SV=1	1
F1LM66	116 kDa U5 small nuclear ribonucleoprotein component OS=Rattus norvegicus OX=10116 GN=Eftud2 PE=1 SV=3	3
G3V6W6	Proteasome 26S subunit, ATPase 6 OS=Rattus norvegicus OX=10116 GN=Psmc6 PE=1 SV=1	5
A0A8I6GJ67	Peptidylprolyl cis/trans isomerase, NIMA-interacting 1 OS=Rattus norvegicus OX=10116 GN=Pin1 PE=1 SV=1	1
A0A8L2UJI1	Myosin light chain 12A OS=Rattus norvegicus OX=10116 GN=Myl12a PE=4 SV=1	2
P12785	Fatty acid synthase OS=Rattus norvegicus OX=10116 GN=Fasn PE=1 SV=3	27
A0A0H2UHE1	Succinate--CoA ligase [ADP/GDP-forming] subunit alpha, mitochondrial OS=Rattus norvegicus OX=10116 GN=Suclg1 PE=1 SV=1	3
A0A8I6ASL3	Aldehyde dehydrogenase 9 family, member A1 OS=Rattus norvegicus OX=10116 GN=Aldh9a1 PE=1 SV=1	8
B0K017	ADP-ribosylhydrolase like 2 OS=Rattus norvegicus OX=10116 GN=Adprs PE=1 SV=1	1
B5DEH4	UDP-N-acetylglucosamine pyrophosphorylase 1 like 1 OS=Rattus norvegicus OX=10116 GN=Uap1l1 PE=1 SV=1	4
A0A8L2Q6N7	Cell cycle associated protein 1 OS=Rattus norvegicus OX=10116 GN=Caprin1 PE=1 SV=1	3
A0A8L2R7J1	Coiled-coil-helix-coiled-coil-helix domain containing 6 OS=Rattus norvegicus OX=10116 GN=Chchd6 PE=1 SV=1	2
Q9JJ19	Na(+)/H(+) exchange regulatory cofactor NHE-RF1 OS=Rattus norvegicus OX=10116 GN=Nherf1 PE=1 SV=3	5
Q6AY09	Heterogeneous nuclear ribonucleoprotein H2 OS=Rattus norvegicus OX=10116 GN=Hnrnph2 PE=1 SV=1	1
Q6AYT3	RNA-splicing ligase RtcB homolog OS=Rattus norvegicus OX=10116 GN=Rtcb PE=2 SV=1	4
P20070	NADH-cytochrome b5 reductase 3 OS=Rattus norvegicus OX=10116 GN=Cyb5r3 PE=1 SV=2	2
F6Q5I5	Caspase 6 OS=Rattus norvegicus OX=10116 GN=Casp6 PE=1 SV=1	1
P16391	RT1 class I histocompatibility antigen, AA alpha chain OS=Rattus norvegicus OX=10116 PE=1 SV=2	1
P18422	Proteasome subunit alpha type-3 OS=Rattus norvegicus OX=10116 GN=Psma3 PE=1 SV=3	2
G3V6P6	RNA binding motif (RNP1, RRM) protein 3 OS=Rattus norvegicus OX=10116 GN=Rbm3 PE=1 SV=1	2
A0A0G2JT48	Microtubule-associated protein, RP/EB family, member 1 OS=Rattus norvegicus OX=10116 GN=Mapre1 PE=1 SV=2	8
A0A8I6GKV6	Pyruvate dehydrogenase E1 component subunit alpha OS=Rattus norvegicus OX=10116 GN=Pdha1 PE=1 SV=1	5
A0A8I6AI60	HtrA serine peptidase 2 OS=Rattus norvegicus OX=10116 GN=Htra2 PE=1 SV=1	1
Q5M7V8	Thyroid hormone receptor-associated protein 3 OS=Rattus norvegicus OX=10116 GN=Thrap3 PE=1 SV=1	2
Q1JU68	Eukaryotic translation initiation factor 3 subunit A OS=Rattus norvegicus OX=10116 GN=Eif3a PE=2 SV=2	8
B2RZD1	Protein transport protein Sec61 subunit beta OS=Rattus norvegicus OX=10116 GN=Sec61b PE=1 SV=1	1
A0A0G2K9J1	Synaptotagmin binding, cytoplasmic RNA interacting protein OS=Rattus norvegicus OX=10116 GN=Syncrip PE=1 SV=2	6
A0A8I5ZP83	Charged multivesicular body protein 4B OS=Rattus norvegicus OX=10116 GN=Chmp4b PE=1 SV=1	3
G3V913	Heat shock protein beta-1 OS=Rattus norvegicus OX=10116 GN=Hspb1 PE=1 SV=1	10
A0A8I6ALK1	Nuclear pore complex protein Nup98-Nup96 OS=Rattus norvegicus OX=10116 GN=Nup98 PE=1 SV=1	1
O70593	Small glutamine-rich tetratricopeptide repeat-containing protein alpha OS=Rattus norvegicus OX=10116 GN=Sgta PE=1 SV=1	1
A0A0G2KAC1	Sterol carrier protein 2 OS=Rattus norvegicus OX=10116 GN=Scp2 PE=1 SV=2	1
A0A8L2QFR7	ubiquitinyl hydrolase 1 OS=Rattus norvegicus OX=10116 GN=Otub1 PE=1 SV=1	4
D3ZRX9	Calponin OS=Rattus norvegicus OX=10116 GN=Cnn2 PE=1 SV=4	2
P31977	Ezrin OS=Rattus norvegicus OX=10116 GN=Ezr PE=1 SV=3	14
A0A8I6GIJ8	Solute carrier family 25 member 11 OS=Rattus norvegicus OX=10116 GN=Slc25a11 PE=1 SV=1	3
G3V829	Far upstream element binding protein 3 OS=Rattus norvegicus OX=10116 GN=Fubp3 PE=1 SV=1	4
E9PTE1	SON DNA and RNA binding protein OS=Rattus norvegicus OX=10116 GN=Son PE=1 SV=2	1
A0A0G2JU96	AHNAK nucleoprotein OS=Rattus norvegicus OX=10116 GN=Ahnak PE=1 SV=2	2
Q5RK09	Eukaryotic translation initiation factor 3 subunit G OS=Rattus norvegicus OX=10116 GN=Eif3g PE=1 SV=1	1
P61107	Ras-related protein Rab-14 OS=Rattus norvegicus OX=10116 GN=Rab14 PE=1 SV=3	1
B0BNM9	Glycolipid transfer protein OS=Rattus norvegicus OX=10116 GN=GLTP PE=2 SV=1	1
Q6P6Q9	Calcium uptake protein 1, mitochondrial OS=Rattus norvegicus OX=10116 GN=Micu1 PE=2 SV=1	1
A0A8I6ARV9	Carboxypeptidase OS=Rattus norvegicus OX=10116 GN=Ctsa PE=1 SV=1	5
A0A8I6AJ42	Family with sequence similarity 98, member A OS=Rattus norvegicus OX=10116 GN=Fam98a PE=1 SV=1	1
A0A8I6GCL3	Caldesmon 1 OS=Rattus norvegicus OX=10116 GN=Cald1 PE=1 SV=1	10
G3V8G2	26S proteasome non-ATPase regulatory subunit 5 OS=Rattus norvegicus OX=10116 GN=Psmd5 PE=1 SV=1	3
A0A8I6AAZ2	DNA replication licensing factor MCM4 OS=Rattus norvegicus OX=10116 GN=Mcm4 PE=1 SV=1	1
A0A8I6AM81	ATP-citrate synthase OS=Rattus norvegicus OX=10116 GN=Acly PE=1 SV=1	7
P05197	Elongation factor 2 OS=Rattus norvegicus OX=10116 GN=Eef2 PE=1 SV=4	33
A0A8J8XXQ6	Heterogeneous nuclear ribonucleoprotein A/B OS=Rattus norvegicus OX=10116 GN=Hnrnpab PE=1 SV=1	6
G3V7L8	ATPase H+ transporting V1 subunit E1 OS=Rattus norvegicus OX=10116 GN=Atp6v1e1 PE=1 SV=1	2
F7FLB7	Annexin OS=Rattus norvegicus OX=10116 GN=Anxa11 PE=1 SV=1	3
A0A8I5ZUU1	Eukaryotic translation elongation factor 1 delta OS=Rattus norvegicus OX=10116 GN=Eef1d PE=1 SV=1	1
P48500	Triosephosphate isomerase OS=Rattus norvegicus OX=10116 GN=Tpi1 PE=1 SV=2	19
A0A8I5ZKQ2	Aldehyde dehydrogenase OS=Rattus norvegicus OX=10116 GN=Aldh3a1 PE=3 SV=1	4
A0A8I6AAW4	Translocase of outer mitochondrial membrane 34 OS=Rattus norvegicus OX=10116 GN=Tomm34 PE=1 SV=1	1
A0A8I6A1E1	PDGFA associated protein 1 OS=Rattus norvegicus OX=10116 GN=Pdap1 PE=1 SV=1	2
A0A8L2QK78	Calcium-transporting ATPase OS=Rattus norvegicus OX=10116 GN=Atp2b1 PE=1 SV=1	1
Q63570	26S proteasome regulatory subunit 6B OS=Rattus norvegicus OX=10116 GN=Psmc4 PE=1 SV=1	5
F7FF81	Prefoldin subunit 5 OS=Rattus norvegicus OX=10116 GN=Pfdn5 PE=1 SV=1	2
A0A8I6AMG9	GrpE protein homolog OS=Rattus norvegicus OX=10116 GN=Grpel1 PE=1 SV=1	4
A0A8L2QEP8	Heterogeneous nuclear ribonucleoprotein K OS=Rattus norvegicus OX=10116 GN=Hnrnpk PE=1 SV=1	16
A0A8I6A3B7	F-actin-capping protein subunit beta OS=Rattus norvegicus OX=10116 GN=Capzb PE=1 SV=1	3
P85125	Caveolae-associated protein 1 OS=Rattus norvegicus OX=10116 GN=Cavin1 PE=1 SV=1	4
P51635	Aldo-keto reductase family 1 member A1 OS=Rattus norvegicus OX=10116 GN=Akr1a1 PE=1 SV=2	5
B2RYN0	Phosphoacetylglucosamine mutase OS=Rattus norvegicus OX=10116 GN=Pgm3 PE=1 SV=1	2
D4AAI5	Cullin-associated and neddylation-dissociated 2 (Putative), isoform CRA_c OS=Rattus norvegicus OX=10116 GN=Cand2 PE=3 SV=1	3
Q4QR85	Methylosome protein 50 OS=Rattus norvegicus OX=10116 GN=Wdr77 PE=1 SV=1	1
A0A8I5ZS69	Sorting nexin OS=Rattus norvegicus OX=10116 GN=Snx6 PE=1 SV=1	2
Q68FR6	Elongation factor 1-gamma OS=Rattus norvegicus OX=10116 GN=Eef1g PE=2 SV=3	16
Q9Z0W7	Chloride intracellular channel protein 4 OS=Rattus norvegicus OX=10116 GN=Clic4 PE=1 SV=3	3
P47875	Cysteine and glycine-rich protein 1 OS=Rattus norvegicus OX=10116 GN=Csrp1 PE=1 SV=2	2
G3V656	RNA methyltransferase OS=Rattus norvegicus OX=10116 GN=Mepce PE=1 SV=1	1
A0A8L2QVV5	Dolichyl-diphosphooligosaccharide--protein glycosyltransferase subunit 2 OS=Rattus norvegicus OX=10116 GN=Rpn2 PE=1 SV=1	4
Q5U2U8	BAG cochaperone 3 OS=Rattus norvegicus OX=10116 GN=Bag3 PE=1 SV=1	5
P49911	Acidic leucine-rich nuclear phosphoprotein 32 family member A OS=Rattus norvegicus OX=10116 GN=Anp32a PE=2 SV=1	3
M0RC12	La-related protein 7 OS=Rattus norvegicus OX=10116 GN=Larp7 PE=1 SV=3	1
A0A8I5Y5U1	LRR binding FLII interacting protein 1 OS=Rattus norvegicus OX=10116 GN=Lrrfip1 PE=1 SV=1	1
A0A8L2QFJ0	Neurotrophin receptor associated death domain OS=Rattus norvegicus OX=10116 GN=Nradd PE=4 SV=1	1
Q924S5	Lon protease homolog, mitochondrial OS=Rattus norvegicus OX=10116 GN=Lonp1 PE=2 SV=1	13
Q5U302	Catenin (Cadherin associated protein), alpha 1 OS=Rattus norvegicus OX=10116 GN=Ctnna1 PE=1 SV=1	5
G3V9M1	RNA helicase OS=Rattus norvegicus OX=10116 GN=Ddx23 PE=1 SV=2	1
P68511	14-3-3 protein eta OS=Rattus norvegicus OX=10116 GN=Ywhah PE=1 SV=2	3
A0A8I6AJ47	Programmed cell death 10 OS=Rattus norvegicus OX=10116 GN=Pdcd10 PE=1 SV=1	1
P04256	Heterogeneous nuclear ribonucleoprotein A1 OS=Rattus norvegicus OX=10116 GN=Hnrnpa1 PE=1 SV=3	10
D3ZFA8	40S ribosomal protein S17 OS=Rattus norvegicus OX=10116 GN=LOC100362366 PE=3 SV=1	3
A0A0G2K0V8	Nuclear migration protein nudC OS=Rattus norvegicus OX=10116 GN=Nudc PE=1 SV=2	4
F1LV13	Heterogeneous nuclear ribonucleoprotein M OS=Rattus norvegicus OX=10116 GN=Hnrnpm PE=1 SV=2	9
Q6PDU1	Serine/arginine-rich splicing factor 2 OS=Rattus norvegicus OX=10116 GN=Srsf2 PE=1 SV=3	2
F1M853	Ribosome binding protein 1 OS=Rattus norvegicus OX=10116 GN=Rrbp1 PE=1 SV=3	12
A0A8I6AMK5	Nuclear mitotic apparatus protein 1 OS=Rattus norvegicus OX=10116 GN=Numa1 PE=1 SV=1	3
A0A8I5ZMR5	TBC1 domain family member 9B OS=Rattus norvegicus OX=10116 GN=Tbc1d9b PE=1 SV=1	1
A0A8I6GKM3	PML nuclear body scaffold OS=Rattus norvegicus OX=10116 GN=Pml PE=1 SV=1	2
A0A8I6A2L6	RCG61099, isoform CRA_b OS=Rattus norvegicus OX=10116 GN=Srsf3 PE=4 SV=1	4
A0A8I6AF05	oxoglutarate dehydrogenase (succinyl-transferring) OS=Rattus norvegicus OX=10116 GN=Ogdh PE=1 SV=1	5
A0A0G2JSV3	ribose-phosphate diphosphokinase OS=Rattus norvegicus OX=10116 GN=LOC314140 PE=1 SV=1	1
A0A8I6GI55	Stress-induced phosphoprotein 1 OS=Rattus norvegicus OX=10116 GN=Stip1 PE=1 SV=1	14
E9PTW1	Secretory carrier-associated membrane protein OS=Rattus norvegicus OX=10116 GN=Scamp3 PE=1 SV=2	1
A0A0G2K6I4	ENAH, actin regulator OS=Rattus norvegicus OX=10116 GN=Enah PE=1 SV=2	2
A0A8I6AJ41	Hydroxysteroid (17-beta) dehydrogenase 10 OS=Rattus norvegicus OX=10116 GN=Hsd17b10 PE=1 SV=1	3
Q5XFX0	Transgelin-2 OS=Rattus norvegicus OX=10116 GN=Tagln2 PE=1 SV=1	13
A0A8I6AJ43	glutathione transferase OS=Rattus norvegicus OX=10116 GN=Gstm2 PE=1 SV=1	1
F7FMG3	Transmembrane serine protease 13 OS=Rattus norvegicus OX=10116 GN=Tmprss13 PE=4 SV=1	1
A0A8I5ZNF1	Coatomer subunit alpha OS=Rattus norvegicus OX=10116 GN=Copa PE=1 SV=1	11
D3ZUB0	Reticulocalbin 1 OS=Rattus norvegicus OX=10116 GN=Rcn1 PE=1 SV=1	4
Q9QXQ0	Alpha-actinin-4 OS=Rattus norvegicus OX=10116 GN=Actn4 PE=1 SV=2	27
P62250	40S ribosomal protein S16 OS=Rattus norvegicus OX=10116 GN=Rps16 PE=1 SV=2	8
A0A8I6AVJ5	Kinectin 1 OS=Rattus norvegicus OX=10116 GN=Ktn1 PE=1 SV=1	2
Q68FS2	COP9 signalosome complex subunit 4 OS=Rattus norvegicus OX=10116 GN=Cops4 PE=1 SV=1	3
F1LZW6	Electrogenic aspartate/glutamate antiporter SLC25A13, mitochondrial OS=Rattus norvegicus OX=10116 GN=Slc25a13 PE=3 SV=4	3
A0A8I5ZU72	Kinesin light chain OS=Rattus norvegicus OX=10116 GN=Klc1 PE=1 SV=1	1
P04550	Parathymosin OS=Rattus norvegicus OX=10116 GN=Ptms PE=1 SV=2	1
A0A0G2K8P3	E3 ubiquitin-protein ligase OS=Rattus norvegicus OX=10116 GN=Nedd4 PE=1 SV=1	4
Q5XI72	Eukaryotic translation initiation factor 4H OS=Rattus norvegicus OX=10116 GN=Eif4h PE=1 SV=1	4
A0A8I6GL75	Nuclease-sensitive element-binding protein 1-like OS=Rattus norvegicus OX=10116 GN=LOC100912427 PE=4 SV=1	9
P14659	Heat shock-related 70 kDa protein 2 OS=Rattus norvegicus OX=10116 GN=Hspa2 PE=1 SV=2	1
A0A8L2R8Y3	Macrophage migration inhibitory factor OS=Rattus norvegicus OX=10116 GN=Mif PE=1 SV=1	3
A0A8I6AEM1	Ribosomal protein OS=Rattus norvegicus OX=10116 GN=Rpl10a PE=3 SV=1	4
Q6P3V9	60S ribosomal protein L4 OS=Rattus norvegicus OX=10116 GN=Rpl4 PE=1 SV=1	11
P04797	Glyceraldehyde-3-phosphate dehydrogenase OS=Rattus norvegicus OX=10116 GN=Gapdh PE=1 SV=3	13
A0A096P6M7	Anionic trypsin-2-like OS=Rattus norvegicus OX=10116 GN=LOC102554637 PE=4 SV=2	1
P24051	40S ribosomal protein S27-like OS=Rattus norvegicus OX=10116 GN=Rps27l PE=1 SV=3	2
P63102	14-3-3 protein zeta/delta OS=Rattus norvegicus OX=10116 GN=Ywhaz PE=1 SV=1	11
A0A8L2R8U1	Tripeptidyl-peptidase 2 OS=Rattus norvegicus OX=10116 GN=Tpp2 PE=1 SV=1	2
P63095	Guanine nucleotide-binding protein G(s) subunit alpha isoforms short OS=Rattus norvegicus OX=10116 GN=Gnas PE=1 SV=1	2
A0A8I5ZQW8	Prostaglandin E synthase 3 OS=Rattus norvegicus OX=10116 GN=Ptges3 PE=1 SV=1	3
P49088	Asparagine synthetase [glutamine-hydrolyzing] OS=Rattus norvegicus OX=10116 GN=Asns PE=2 SV=3	7
Q00657	Chondroitin sulfate proteoglycan 4 OS=Rattus norvegicus OX=10116 GN=Cspg4 PE=1 SV=2	6
A0A0G2K200	Ribosomal protein S5 OS=Rattus norvegicus OX=10116 GN=Rps5 PE=1 SV=2	7
B2GV99	Myl6 protein OS=Rattus norvegicus OX=10116 GN=Myl6 PE=2 SV=1	7
F7EXY7	Solute carrier family 25 member 24 OS=Rattus norvegicus OX=10116 GN=Slc25a24 PE=1 SV=1	4
A0A8J8XLC6	Hypoxia up-regulated 1 OS=Rattus norvegicus OX=10116 GN=Hyou1 PE=1 SV=1	4
Q6P767	Pituitary tumor-transforming gene 1 protein-interacting protein OS=Rattus norvegicus OX=10116 GN=Pttg1ip PE=2 SV=1	1
A0A0G2JXS2	Protein KRI1 homolog OS=Rattus norvegicus OX=10116 GN=Kri1 PE=3 SV=2	1
G3V928	Prolow-density lipoprotein receptor-related protein 1 OS=Rattus norvegicus OX=10116 GN=Lrp1 PE=1 SV=1	15
P07632	Superoxide dismutase [Cu-Zn] OS=Rattus norvegicus OX=10116 GN=Sod1 PE=1 SV=2	9
G3V662	Nucleoporin 153 OS=Rattus norvegicus OX=10116 GN=Nup153 PE=1 SV=1	1
A0A8I6A8D3	Periplakin OS=Rattus norvegicus OX=10116 GN=Ppl PE=1 SV=1	1
Q6AYZ1	Tubulin alpha-1C chain OS=Rattus norvegicus OX=10116 GN=Tuba1c PE=1 SV=1	1
A0A8L2QDA9	5'-nucleotidase domain containing 2 OS=Rattus norvegicus OX=10116 GN=Nt5dc2 PE=3 SV=1	1
A0A8L2R1Y6	Ribosomal protein L3 OS=Rattus norvegicus OX=10116 GN=Rpl3 PE=1 SV=1	10
A0A8I5ZTN5	Adenylosuccinate lyase OS=Rattus norvegicus OX=10116 GN=Adsl PE=1 SV=1	1
A0A0G2JV72	Ubiquitin-conjugating enzyme E2D 3 OS=Rattus norvegicus OX=10116 GN=Ube2d3 PE=3 SV=2	1
Q5I0H3	Small ubiquitin-related modifier 1 OS=Rattus norvegicus OX=10116 GN=Sumo1 PE=1 SV=1	3
A0A0G2K1E7	Spectrin, alpha, non-erythrocytic 1 OS=Rattus norvegicus OX=10116 GN=Sptan1 PE=1 SV=2	4
A0A8I5ZTY1	Heat shock 70 kDa protein 4 OS=Rattus norvegicus OX=10116 GN=Hspa4 PE=1 SV=1	12
A0A8I6AK29	Nucleosome assembly protein 1-like 4 OS=Rattus norvegicus OX=10116 GN=Nap1l4 PE=1 SV=1	2
F7EUC3	Serpin family B member 6A OS=Rattus norvegicus OX=10116 GN=Serpinb6a PE=1 SV=1	4
A0A8I6ACU9	Mitochondrial import inner membrane translocase subunit TIM50 OS=Rattus norvegicus OX=10116 GN=Timm50 PE=1 SV=1	2
A0A8I5ZLB7	Basigin (Ok blood group) OS=Rattus norvegicus OX=10116 GN=Bsg PE=1 SV=1	4
P81155	Voltage-dependent anion-selective channel protein 2 OS=Rattus norvegicus OX=10116 GN=Vdac2 PE=1 SV=2	7
A0A8I5ZUP8	Serine palmitoyltransferase, long chain base subunit 1 OS=Rattus norvegicus OX=10116 GN=Sptlc1 PE=1 SV=1	1
A0A8I6GMC5	Nicotinamide phosphoribosyltransferase OS=Rattus norvegicus OX=10116 GN=Nampt PE=1 SV=1	2
Q5RK10	60S ribosomal protein L13a OS=Rattus norvegicus OX=10116 GN=Rpl13a PE=1 SV=1	9
A9CMB8	DNA replication licensing factor MCM6 OS=Rattus norvegicus OX=10116 GN=Mcm6 PE=1 SV=1	3
A0A8I6GE99	Ragulator complex protein LAMTOR5 OS=Rattus norvegicus OX=10116 GN=Lamtor5 PE=1 SV=1	1
D3ZLL8	40S ribosomal protein S15a OS=Rattus norvegicus OX=10116 GN=Rps15al4 PE=3 SV=1	2
A0A8I6ABI2	Importin 4 OS=Rattus norvegicus OX=10116 GN=Ipo4 PE=1 SV=1	3
P61751	ADP-ribosylation factor 4 OS=Rattus norvegicus OX=10116 GN=Arf4 PE=2 SV=2	4
A0A8I6GM68	Histone deacetylase 6 OS=Rattus norvegicus OX=10116 GN=Hdac6 PE=1 SV=1	1
A0A0G2JZF0	SEC24 homolog C, COPII coat complex component OS=Rattus norvegicus OX=10116 GN=Sec24c PE=1 SV=1	1
A0A8L2QHG9	HtrA serine peptidase 1 OS=Rattus norvegicus OX=10116 GN=Htra1 PE=1 SV=1	21
A0A8L2R918	Adhesion regulating molecule 1 OS=Rattus norvegicus OX=10116 GN=Adrm1 PE=1 SV=1	1
Q794E4	Heterogeneous nuclear ribonucleoprotein F OS=Rattus norvegicus OX=10116 GN=Hnrnpf PE=1 SV=3	5
A0A8I5ZNP5	Myoferlin OS=Rattus norvegicus OX=10116 GN=Myof PE=1 SV=1	22
Q6AXQ0	SUMO-activating enzyme subunit 1 OS=Rattus norvegicus OX=10116 GN=Sae1 PE=2 SV=1	2
P22509	rRNA 2'-O-methyltransferase fibrillarin OS=Rattus norvegicus OX=10116 GN=Fbl PE=1 SV=2	3
A0A8I6ACB3	Mitochondrial import inner membrane translocase subunit OS=Rattus norvegicus OX=10116 GN=Timm8b PE=1 SV=1	2
A0A8I5ZQW7	Low molecular weight phosphotyrosine protein phosphatase OS=Rattus norvegicus OX=10116 GN=Acp1 PE=1 SV=1	2
Q6AXT5	Ras-related protein Rab-21 OS=Rattus norvegicus OX=10116 GN=Rab21 PE=2 SV=1	6
Q6P799	Serine--tRNA ligase, cytoplasmic OS=Rattus norvegicus OX=10116 GN=Sars1 PE=1 SV=3	6
Q8K585	High mobility group protein HMG-I/HMG-Y OS=Rattus norvegicus OX=10116 GN=Hmga1 PE=1 SV=3	2
Q9JMJ4	Pre-mRNA-processing factor 19 OS=Rattus norvegicus OX=10116 GN=Prpf19 PE=1 SV=2	3
Q5PQX1	Torsin-1A-interacting protein 1 OS=Rattus norvegicus OX=10116 GN=Tor1aip1 PE=1 SV=1	1
P97608	5-oxoprolinase OS=Rattus norvegicus OX=10116 GN=Oplah PE=1 SV=2	1
Q794F9	4F2 cell-surface antigen heavy chain OS=Rattus norvegicus OX=10116 GN=Slc3a2 PE=1 SV=1	1
Q6AXN3	Transmembrane emp24 domain-containing protein 5 OS=Rattus norvegicus OX=10116 GN=Tmed5 PE=2 SV=1	1
P11608	ATP synthase protein 8 OS=Rattus norvegicus OX=10116 GN=Mt-atp8 PE=1 SV=2	1
A0A8I6A4T8	Proteasome 26S subunit, non-ATPase 12 OS=Rattus norvegicus OX=10116 GN=Psmd12 PE=1 SV=1	1
A0A8I5ZNN3	RuvB-like helicase OS=Rattus norvegicus OX=10116 GN=Ruvbl2 PE=1 SV=1	1
A0A8I6AP51	procollagen-proline 4-dioxygenase OS=Rattus norvegicus OX=10116 GN=P4ha1 PE=1 SV=1	5
O08839	Myc box-dependent-interacting protein 1 OS=Rattus norvegicus OX=10116 GN=Bin1 PE=1 SV=1	1
D3ZKI0	Ig-like domain-containing protein OS=Rattus norvegicus OX=10116 GN=AABR07044383.1 PE=1 SV=4	2
A0A8I6AUS8	Dihydropyrimidinase-like 3 OS=Rattus norvegicus OX=10116 GN=Dpysl3 PE=1 SV=1	5
Q6MGA3	ABC-type antigen peptide transporter OS=Rattus norvegicus OX=10116 GN=Tap2 PE=1 SV=1	1
A0A8I6AH16	Neuropilin OS=Rattus norvegicus OX=10116 GN=Nrp2 PE=3 SV=1	1
A0A8I5ZQJ2	Dynactin subunit 1 OS=Rattus norvegicus OX=10116 GN=Dctn1 PE=1 SV=1	2
A0A8L2R247	Protein kinase N3 OS=Rattus norvegicus OX=10116 GN=Pkn3 PE=1 SV=1	5
B4F7C7	Hebp1 protein OS=Rattus norvegicus OX=10116 GN=Hebp1 PE=1 SV=1	3
Q66H09	Tetratricopeptide repeat domain 1 OS=Rattus norvegicus OX=10116 GN=Ttc1 PE=1 SV=1	1
D3ZZF8	Poly(A) binding protein interacting protein 1 OS=Rattus norvegicus OX=10116 GN=Paip1 PE=4 SV=3	1
A0A8L2R7U3	Tubulin beta chain OS=Rattus norvegicus OX=10116 GN=Tubb2b PE=3 SV=1	1
A0A8I6ANS9	40S ribosomal protein S13 OS=Rattus norvegicus OX=10116 GN=Rps13 PE=1 SV=1	6
P04961	Proliferating cell nuclear antigen OS=Rattus norvegicus OX=10116 GN=Pcna PE=1 SV=1	3
G3V7Q6	Proteasome subunit beta OS=Rattus norvegicus OX=10116 GN=Psmb5 PE=1 SV=1	1
A0A8I6AM85	RCG38662, isoform CRA_a OS=Rattus norvegicus OX=10116 GN=Rpl18a PE=1 SV=1	5
P62870	Elongin-B OS=Rattus norvegicus OX=10116 GN=Elob PE=1 SV=1	5
F7F4L4	DnaJ heat shock protein family (Hsp40) member B12 OS=Rattus norvegicus OX=10116 GN=Dnajb12 PE=1 SV=1	1
E9PT29	RNA helicase OS=Rattus norvegicus OX=10116 GN=Ddx17 PE=1 SV=4	5
A0A8I6AHN7	Mitogen-activated protein kinase kinase kinase kinase 4 OS=Rattus norvegicus OX=10116 GN=Map4k4 PE=1 SV=1	1
Q66HD3	Nuclear autoantigenic sperm protein OS=Rattus norvegicus OX=10116 GN=Nasp PE=1 SV=1	4
A0A0G2K9F6	High mobility group nucleosomal binding domain 2 OS=Rattus norvegicus OX=10116 GN=Hmgn2 PE=1 SV=1	1
A0A8I6AMM1	Calcium regulated heat stable protein 1 OS=Rattus norvegicus OX=10116 GN=Carhsp1 PE=1 SV=1	1
F1M6C7	Heterogeneous nuclear ribonucleoprotein A3-like OS=Rattus norvegicus OX=10116 GN=LOC120096281 PE=4 SV=4	2
P17046	Lysosome-associated membrane glycoprotein 2 OS=Rattus norvegicus OX=10116 GN=Lamp2 PE=1 SV=3	3
A0A8I6AJ28	hexokinase OS=Rattus norvegicus OX=10116 GN=Hk1 PE=1 SV=1	13
P29315	Ribonuclease inhibitor OS=Rattus norvegicus OX=10116 GN=Rnh1 PE=1 SV=2	12
P36972	Adenine phosphoribosyltransferase OS=Rattus norvegicus OX=10116 GN=Aprt PE=1 SV=1	7
A0A8I6AL56	YTH domain-containing family protein OS=Rattus norvegicus OX=10116 GN=Ythdf1 PE=1 SV=1	1
Q5U204	Ragulator complex protein LAMTOR3 OS=Rattus norvegicus OX=10116 GN=Lamtor3 PE=2 SV=1	1
F7EZ89	TBC1 domain family, member 15 OS=Rattus norvegicus OX=10116 GN=Tbc1d15 PE=1 SV=3	3
A0A8I6GIK7	Proteasome 26S subunit, ATPase 5 OS=Rattus norvegicus OX=10116 GN=Psmc5 PE=1 SV=1	3
A0A8I6G5P1	Heterogeneous nuclear ribonucleoprotein D-like OS=Rattus norvegicus OX=10116 GN=Hnrnpdl PE=1 SV=1	3
A0A0G2K3Q6	Fructose-bisphosphate aldolase OS=Rattus norvegicus OX=10116 GN=Aldoc PE=1 SV=1	5
F1LNI5	Protein phosphatase 1G OS=Rattus norvegicus OX=10116 GN=Ppm1g PE=1 SV=2	1
Q5U328	Nucleolin OS=Rattus norvegicus OX=10116 GN=Ncl PE=1 SV=1	19
A0A8I6AS83	Transferrin receptor protein 1 OS=Rattus norvegicus OX=10116 GN=Tfrc PE=1 SV=1	1
A0A8I6AKS0	Pinin OS=Rattus norvegicus OX=10116 GN=Pnn PE=1 SV=1	1
A0A8I6ANJ2	Protein arginine N-methyltransferase 5 OS=Rattus norvegicus OX=10116 GN=Prmt5 PE=1 SV=1	1
A0A8L2QSI2	Nucleolar protein interacting with the FHA domain of MKI67 OS=Rattus norvegicus OX=10116 GN=Nifk PE=1 SV=1	1
Q2LAP6	Testin OS=Rattus norvegicus OX=10116 GN=Tes PE=1 SV=1	2
A0A8I6A5G4	Myosin heavy chain 10 OS=Rattus norvegicus OX=10116 GN=Myh10 PE=1 SV=1	2
P50430	Arylsulfatase B OS=Rattus norvegicus OX=10116 GN=Arsb PE=2 SV=2	1
E9PSJ4	Sperm associated antigen 9 OS=Rattus norvegicus OX=10116 GN=Spag9 PE=1 SV=3	2
A0A8I6A7K9	Adenosylhomocysteinase-like 1 OS=Rattus norvegicus OX=10116 GN=Ahcyl1 PE=1 SV=1	1
P12749	60S ribosomal protein L26 OS=Rattus norvegicus OX=10116 GN=Rpl26 PE=1 SV=1	6
A0A8I6AFD9	TNF receptor-associated protein 1 OS=Rattus norvegicus OX=10116 GN=Trap1 PE=1 SV=1	8
A0A8L2QPP4	F-actin-capping protein subunit alpha OS=Rattus norvegicus OX=10116 GN=Capza1 PE=1 SV=1	3
P63029	Translationally-controlled tumor protein OS=Rattus norvegicus OX=10116 GN=Tpt1 PE=1 SV=1	5
Q3KR55	RCG60540, isoform CRA_a OS=Rattus norvegicus OX=10116 GN=U2af1 PE=1 SV=1	1
G3V9U2	Acetyl-CoA acyltransferase 2 OS=Rattus norvegicus OX=10116 GN=Acaa2 PE=1 SV=3	1
Q9EPH2	MARCKS-related protein OS=Rattus norvegicus OX=10116 GN=Marcksl1 PE=2 SV=3	1
O88989	Malate dehydrogenase, cytoplasmic OS=Rattus norvegicus OX=10116 GN=Mdh1 PE=1 SV=3	6
Q566C7	Diphosphoinositol polyphosphate phosphohydrolase 1 OS=Rattus norvegicus OX=10116 GN=Nudt3 PE=1 SV=1	1
D3ZM33	40S ribosomal protein S18 OS=Rattus norvegicus OX=10116 GN=LOC100362298 PE=3 SV=4	9
A0A8I6A3F3	peptidylprolyl isomerase OS=Rattus norvegicus OX=10116 GN=Fkbp10 PE=1 SV=1	1
Q6AYU2	Pcbp2 protein OS=Rattus norvegicus OX=10116 GN=Pcbp2 PE=1 SV=1	2
A0A8I6AD55	Coiled-coil-helix-coiled-coil-helix domain containing 3 OS=Rattus norvegicus OX=10116 GN=Chchd3 PE=1 SV=1	3
A0A8I5ZVD5	DnaJ heat shock protein family (Hsp40) member C8 OS=Rattus norvegicus OX=10116 GN=Dnajc8 PE=1 SV=1	1
G3V8T4	DNA damage-binding protein 1 OS=Rattus norvegicus OX=10116 GN=Ddb1 PE=1 SV=1	5
O35532	Methylsterol monooxygenase 1 OS=Rattus norvegicus OX=10116 GN=Msmo1 PE=1 SV=1	1
Q5FVM4	Non-POU domain-containing octamer-binding protein OS=Rattus norvegicus OX=10116 GN=Nono PE=1 SV=3	5
D4A4T9	Cysteine and histidine-rich domain-containing protein 1 OS=Rattus norvegicus OX=10116 GN=Chordc1 PE=3 SV=1	3
D3Z8W5	Ube2l3 protein OS=Rattus norvegicus OX=10116 GN=Ube2l3 PE=1 SV=2	1
A0A8L2UJN1	MYB binding protein 1a OS=Rattus norvegicus OX=10116 GN=Mybbp1a PE=1 SV=1	9
A0A8I6AU50	Apoptotic chromatin condensation inducer 1 OS=Rattus norvegicus OX=10116 GN=Acin1 PE=1 SV=1	1
B0BN94	Protein FAM136A OS=Rattus norvegicus OX=10116 GN=Fam136a PE=1 SV=1	1
B5DFM8	Pre-mRNA-splicing factor SPF27 OS=Rattus norvegicus OX=10116 GN=Bcas2 PE=1 SV=1	1
A0A8L2R3S5	Serine/threonine-protein phosphatase OS=Rattus norvegicus OX=10116 GN=Ppp2ca PE=3 SV=1	1
D4A133	H(+)-transporting two-sector ATPase OS=Rattus norvegicus OX=10116 GN=Atp6v1a PE=1 SV=2	6
D4ADF5	Programmed cell death 5 OS=Rattus norvegicus OX=10116 GN=Pdcd5 PE=1 SV=1	4
P61589	Transforming protein RhoA OS=Rattus norvegicus OX=10116 GN=Rhoa PE=1 SV=1	3
A0A8I6A8P4	enoyl-CoA hydratase OS=Rattus norvegicus OX=10116 GN=Hadha PE=1 SV=1	6
Q4FZT2	Protein phosphatase methylesterase 1 OS=Rattus norvegicus OX=10116 GN=Ppme1 PE=1 SV=2	1
P51638	Caveolin-3 OS=Rattus norvegicus OX=10116 GN=Cav3 PE=1 SV=1	1
A0A8I6A2Y8	NSFL1 cofactor OS=Rattus norvegicus OX=10116 GN=Nsfl1c PE=1 SV=1	7
Q3KRE0	ATPase family AAA domain-containing protein 3 OS=Rattus norvegicus OX=10116 GN=Atad3 PE=1 SV=1	3
A0A8I5ZR90	SAC1 like phosphatidylinositide phosphatase OS=Rattus norvegicus OX=10116 GN=Sacm1l PE=1 SV=1	1
A0A8I6AC81	proton-translocating NAD(P)(+) transhydrogenase OS=Rattus norvegicus OX=10116 GN=Nnt PE=1 SV=1	6
P62893	60S ribosomal protein L39 OS=Rattus norvegicus OX=10116 GN=Rpl39 PE=1 SV=2	1
P62859	40S ribosomal protein S28 OS=Rattus norvegicus OX=10116 GN=Rps28 PE=1 SV=1	2
Q5FVN2	Transmembrane protein 41B OS=Rattus norvegicus OX=10116 GN=Tmem41b PE=2 SV=1	1
A0A8L2QT84	Protein kinase C and casein kinase substrate in neurons 2 OS=Rattus norvegicus OX=10116 GN=Pacsin2 PE=1 SV=1	1
Q9JI85	Nucleobindin-2 OS=Rattus norvegicus OX=10116 GN=Nucb2 PE=1 SV=1	1
A0A8I6AP08	Vesicle-fusing ATPase OS=Rattus norvegicus OX=10116 GN=Nsf PE=1 SV=1	5
M0R9Q1	RCG48334, isoform CRA_e OS=Rattus norvegicus OX=10116 GN=Rbm14 PE=1 SV=1	9
A0A0G2JSG6	Adenylate kinase 2, mitochondrial OS=Rattus norvegicus OX=10116 GN=Ak2 PE=1 SV=1	3
A0A0U1RRX4	Microtubule-associated protein OS=Rattus norvegicus OX=10116 GN=Map2 PE=1 SV=2	1
A0A8I5ZTQ0	Myeloid-derived growth factor OS=Rattus norvegicus OX=10116 GN=Mydgf PE=1 SV=1	2
A0A8I6AKV9	Nucleosome assembly protein 1-like 1 OS=Rattus norvegicus OX=10116 GN=Nap1l1 PE=1 SV=1	3
P29066	Beta-arrestin-1 OS=Rattus norvegicus OX=10116 GN=Arrb1 PE=1 SV=1	1
A0A8I5ZV30	Stathmin 2 OS=Rattus norvegicus OX=10116 GN=Stmn2 PE=1 SV=1	1
A0A8I6A2M3	Phospholipase A2, activating protein OS=Rattus norvegicus OX=10116 GN=Plaa PE=1 SV=1	2
A0A8I5Y6Q8	Ankyrin repeat and FYVE domain containing 1 OS=Rattus norvegicus OX=10116 GN=Ankfy1 PE=1 SV=1	1
Q9JJ54	Heterogeneous nuclear ribonucleoprotein D0 OS=Rattus norvegicus OX=10116 GN=Hnrnpd PE=1 SV=2	6
Q62636	Ras-related protein Rap-1b OS=Rattus norvegicus OX=10116 GN=Rap1b PE=1 SV=2	4
A0A8L2Q0A6	ATP synthase-coupling factor 6, mitochondrial OS=Rattus norvegicus OX=10116 GN=Atp5pf PE=1 SV=1	3
A0A0G2JVV5	Ubiquitin carboxyl-terminal hydrolase OS=Rattus norvegicus OX=10116 GN=Usp14 PE=1 SV=2	1
P35213	14-3-3 protein beta/alpha OS=Rattus norvegicus OX=10116 GN=Ywhab PE=1 SV=3	3
F1LM55	Cell cycle and apoptosis regulator 2 OS=Rattus norvegicus OX=10116 GN=Ccar2 PE=1 SV=1	1
Q10728	Protein phosphatase 1 regulatory subunit 12A OS=Rattus norvegicus OX=10116 GN=Ppp1r12a PE=1 SV=2	1
Q8K1Q0	Glycylpeptide N-tetradecanoyltransferase 1 OS=Rattus norvegicus OX=10116 GN=Nmt1 PE=1 SV=1	2
A0A8I6G8K6	Costars family protein ABRACL OS=Rattus norvegicus OX=10116 GN=Abracl PE=3 SV=1	1
E9PTS4	DNA replication licensing factor MCM5 OS=Rattus norvegicus OX=10116 GN=Mcm5 PE=3 SV=3	2
A0A8I6GGE7	COBW domain containing 1 OS=Rattus norvegicus OX=10116 GN=Zng1a PE=1 SV=1	1
A0A0G2K8R4	High density lipoprotein binding protein OS=Rattus norvegicus OX=10116 GN=Hdlbp PE=1 SV=1	14
Q4V8K2	Beta-catenin-like protein 1 OS=Rattus norvegicus OX=10116 GN=Ctnnbl1 PE=1 SV=1	1
A0A8I5Y9Z8	G protein subunit beta 2 OS=Rattus norvegicus OX=10116 GN=Gnb2 PE=1 SV=1	4
P43138	DNA-(apurinic or apyrimidinic site) endonuclease OS=Rattus norvegicus OX=10116 GN=Apex1 PE=1 SV=2	2
A0A8J8Y9N6	EWS RNA-binding protein 1 OS=Rattus norvegicus OX=10116 GN=Ewsr1 PE=1 SV=1	2
Q5FVL2	ER membrane protein complex subunit 8 OS=Rattus norvegicus OX=10116 GN=Emc8 PE=2 SV=1	1
P40307	Proteasome subunit beta type-2 OS=Rattus norvegicus OX=10116 GN=Psmb2 PE=1 SV=1	2
A0A0G2K4U8	Syntaxin 12 OS=Rattus norvegicus OX=10116 GN=Stx12 PE=1 SV=2	1
A0A8I6A0Y6	Interleukin enhancer binding factor 3 OS=Rattus norvegicus OX=10116 GN=Ilf3 PE=1 SV=1	1
Q9EST6	Acidic leucine-rich nuclear phosphoprotein 32 family member B OS=Rattus norvegicus OX=10116 GN=Anp32b PE=1 SV=1	4
B2RZ27	SH3 domain-binding glutamic acid-rich-like protein 3 OS=Rattus norvegicus OX=10116 GN=Sh3bgrl3 PE=1 SV=1	1
Q62622	Eukaryotic translation initiation factor 4E-binding protein 1 OS=Rattus norvegicus OX=10116 GN=Eif4ebp1 PE=1 SV=3	1
P97829	Leukocyte surface antigen CD47 OS=Rattus norvegicus OX=10116 GN=Cd47 PE=1 SV=1	1
A0A0G2JUC7	Dynactin subunit 2 OS=Rattus norvegicus OX=10116 GN=Dctn2 PE=1 SV=1	4
G3V7W1	Programmed cell death protein 6 OS=Rattus norvegicus OX=10116 GN=Pdcd6 PE=2 SV=1	1
P11232	Thioredoxin OS=Rattus norvegicus OX=10116 GN=Txn PE=1 SV=2	3
P14408	Fumarate hydratase, mitochondrial OS=Rattus norvegicus OX=10116 GN=Fh PE=1 SV=2	3
A0A8I6APC4	Dihydroorotate dehydrogenase (quinone), mitochondrial OS=Rattus norvegicus OX=10116 GN=Dhodh PE=1 SV=1	1
Q68FS4	Cytosol aminopeptidase OS=Rattus norvegicus OX=10116 GN=Lap3 PE=1 SV=1	4
A0A8J8YNL9	Translin OS=Rattus norvegicus OX=10116 GN=Tsn PE=1 SV=1	2
Q6PEC1	Tubulin-specific chaperone A OS=Rattus norvegicus OX=10116 GN=Tbca PE=1 SV=1	3
Q6AYK6	Calcyclin-binding protein OS=Rattus norvegicus OX=10116 GN=Cacybp PE=1 SV=1	3
Q68FW9	COP9 signalosome complex subunit 3 OS=Rattus norvegicus OX=10116 GN=Cops3 PE=1 SV=1	1
A0A8I5Y7V6	Filamin A OS=Rattus norvegicus OX=10116 GN=Flna PE=1 SV=1	34
D4AEC0	Histone H2A OS=Rattus norvegicus OX=10116 GN=H2az2 PE=3 SV=1	3
A0A0G2K2Y3	Aminopeptidase OS=Rattus norvegicus OX=10116 GN=Erap1 PE=1 SV=1	2
D4A4W6	SRA stem-loop interacting RNA binding protein OS=Rattus norvegicus OX=10116 GN=Slirp PE=1 SV=2	1
A0A8L2Q1H5	Growth factor receptor bound protein 2 OS=Rattus norvegicus OX=10116 GN=Grb2 PE=1 SV=1	1
Q4FZT6	Histone H2A type 3 OS=Rattus norvegicus OX=10116 GN=H2ac25 PE=2 SV=3	2
A0A0G2K2S3	Mitochondrial fission regulator OS=Rattus norvegicus OX=10116 GN=Bclaf1 PE=1 SV=2	2
A0A8I6ADV8	Rac family small GTPase 1 OS=Rattus norvegicus OX=10116 GN=Rac1 PE=1 SV=1	5
F1LTU4	Ribosome assembly factor mrt4 OS=Rattus norvegicus OX=10116 GN=Mrto4 PE=1 SV=2	1
A0A8I6AS07	Mitochondrial pyruvate carrier OS=Rattus norvegicus OX=10116 GN=Mpc2 PE=1 SV=1	1
A0A8I5ZQ10	N(alpha)-acetyltransferase 50, NatE catalytic subunit OS=Rattus norvegicus OX=10116 GN=Naa50 PE=1 SV=1	1
A0A8I5ZTD6	Myelin expression factor 2 OS=Rattus norvegicus OX=10116 GN=Myef2 PE=1 SV=1	2
A0A8I5Y858	RAD50 double strand break repair protein OS=Rattus norvegicus OX=10116 GN=Rad50 PE=1 SV=1	1
Q05BA4	Myadm protein OS=Rattus norvegicus OX=10116 GN=Myadm PE=1 SV=1	2
A0A8I6GEG8	HBS1-like translational GTPase OS=Rattus norvegicus OX=10116 GN=Hbs1l PE=1 SV=1	1
P41123	60S ribosomal protein L13 OS=Rattus norvegicus OX=10116 GN=Rpl13 PE=1 SV=2	9
A0A8I6AFD1	60S ribosomal protein L12 OS=Rattus norvegicus OX=10116 GN=Rpl12 PE=3 SV=1	5
A0A0G2K2P5	Tight junction protein ZO-1 OS=Rattus norvegicus OX=10116 GN=Tjp1 PE=1 SV=1	4
A0A8I6A458	LUC7-like OS=Rattus norvegicus OX=10116 GN=Luc7l PE=1 SV=1	3
A0A8I6AGJ8	peptidylprolyl isomerase OS=Rattus norvegicus OX=10116 GN=Fkbp3 PE=1 SV=1	5
Q6T487	Actinin, alpha 1 OS=Rattus norvegicus OX=10116 GN=Actn1 PE=1 SV=1	8
A0A8L2QAN5	Serine/threonine-protein phosphatase OS=Rattus norvegicus OX=10116 GN=Ppp6c PE=1 SV=1	1
G3V992	General transcription factor II E, polypeptide 1 (Alpha subunit) OS=Rattus norvegicus OX=10116 GN=Gtf2e1 PE=1 SV=1	1
A0A8I6GKY5	Zyxin OS=Rattus norvegicus OX=10116 GN=Zyx PE=1 SV=1	2
A0A8I5ZSB0	Interferon gamma induced GTPase OS=Rattus norvegicus OX=10116 GN=Igtp PE=1 SV=1	1
B0BN74	BAG cochaperone 2 OS=Rattus norvegicus OX=10116 GN=Bag2 PE=2 SV=1	2
D3ZGF1	CD44 antigen OS=Rattus norvegicus OX=10116 GN=Cd44 PE=1 SV=4	3
A0A8L2QK81	Staphylococcal nuclease domain-containing protein OS=Rattus norvegicus OX=10116 GN=Snd1 PE=1 SV=1	19
A0A8I6A7H7	General vesicular transport factor p115 OS=Rattus norvegicus OX=10116 GN=Uso1 PE=1 SV=1	2
B0BNE2	DNA-directed RNA polymerases I, II, and III subunit RPABC1 OS=Rattus norvegicus OX=10116 GN=Polr2e PE=2 SV=1	1
P40329	Arginine--tRNA ligase, cytoplasmic OS=Rattus norvegicus OX=10116 GN=Rars1 PE=1 SV=2	8
A0A8I6A6Z2	Capping actin protein, gelsolin like OS=Rattus norvegicus OX=10116 GN=Capg PE=1 SV=1	10
A0A096MK68	ATP synthase subunit b OS=Rattus norvegicus OX=10116 GN=Atp5pb PE=1 SV=2	3
A0A8I5ZUG1	Glycerol-3-phosphate dehydrogenase OS=Rattus norvegicus OX=10116 GN=Gpd2 PE=1 SV=1	7
A0A8I6AH57	Pyruvate carboxylase OS=Rattus norvegicus OX=10116 GN=Pc PE=1 SV=1	3
Q5XII0	Mammalian ependymin-related protein 1 OS=Rattus norvegicus OX=10116 GN=Epdr1 PE=1 SV=1	1
A0A8I5Y525	dolichyl-diphosphooligosaccharide--protein glycotransferase OS=Rattus norvegicus OX=10116 GN=Stt3a PE=1 SV=1	2
P63245	Receptor of activated protein C kinase 1 OS=Rattus norvegicus OX=10116 GN=Rack1 PE=1 SV=3	14
A0A5H1ZRV0	Schlafen family member 13 OS=Rattus norvegicus OX=10116 GN=Slfn13 PE=3 SV=2	1
M0RCP2	SH3 and PX domains 2B OS=Rattus norvegicus OX=10116 GN=Sh3pxd2b PE=1 SV=2	1
B2RZ37	Receptor expression-enhancing protein 5 OS=Rattus norvegicus OX=10116 GN=Reep5 PE=1 SV=1	3
Q60587	Trifunctional enzyme subunit beta, mitochondrial OS=Rattus norvegicus OX=10116 GN=Hadhb PE=1 SV=1	9
G3V7B7	DNA-directed RNA polymerase subunit OS=Rattus norvegicus OX=10116 GN=Polr1a PE=1 SV=1	1
A0A8I6AEZ9	Serine and arginine rich splicing factor 7 OS=Rattus norvegicus OX=10116 GN=Srsf7 PE=1 SV=1	6
A0A8I5ZYX0	Solute carrier family 25 member 17 OS=Rattus norvegicus OX=10116 GN=Slc25a17 PE=1 SV=1	9
A0A8I6A2C4	Beta-hexosaminidase OS=Rattus norvegicus OX=10116 GN=Hexb PE=1 SV=1	5
P32551	Cytochrome b-c1 complex subunit 2, mitochondrial OS=Rattus norvegicus OX=10116 GN=Uqcrc2 PE=1 SV=2	2
Q5PPJ6	leucine--tRNA ligase OS=Rattus norvegicus OX=10116 GN=Lars1 PE=1 SV=1	3
A0A0G2JSZ9	Superoxide dismutase copper chaperone OS=Rattus norvegicus OX=10116 GN=Ccs PE=1 SV=1	1
Q63413	Spliceosome RNA helicase Ddx39b OS=Rattus norvegicus OX=10116 GN=Ddx39b PE=2 SV=3	2
A0A8L2QNC2	Hypoxanthine phosphoribosyltransferase OS=Rattus norvegicus OX=10116 GN=Hprt1 PE=1 SV=1	4
A0A8L2Q6V5	Exportin 1 OS=Rattus norvegicus OX=10116 GN=Xpo1 PE=1 SV=1	2
A0A8I5ZX24	Serine/threonine-protein phosphatase OS=Rattus norvegicus OX=10116 GN=Ppp1cc PE=1 SV=1	1
A0A0G2JZS1	Importin subunit alpha OS=Rattus norvegicus OX=10116 GN=Kpna6 PE=1 SV=1	1
A0A0G2JV51	RNA cytidine acetyltransferase OS=Rattus norvegicus OX=10116 GN=Nat10 PE=1 SV=2	1
Q920D2	Dihydrofolate reductase OS=Rattus norvegicus OX=10116 GN=Dhfr PE=1 SV=3	1
P70580	Membrane-associated progesterone receptor component 1 OS=Rattus norvegicus OX=10116 GN=Pgrmc1 PE=1 SV=3	4
A0A8L2PZR2	Flotillin OS=Rattus norvegicus OX=10116 GN=Flot1 PE=1 SV=1	1
A0A8I5YBT1	Delta-1-pyrroline-5-carboxylate dehydrogenase, mitochondrial OS=Rattus norvegicus OX=10116 GN=Tas1r2 PE=1 SV=1	7
A0A8I5ZPY5	DnaJ heat shock protein family (Hsp40) member A1 OS=Rattus norvegicus OX=10116 GN=Dnaja1 PE=1 SV=1	1
A0A8I6AJA8	Eukaryotic translation initiation factor 2B subunit delta OS=Rattus norvegicus OX=10116 GN=Eif2b4 PE=1 SV=1	1
A0A8I6AC71	Sideroflexin 3 OS=Rattus norvegicus OX=10116 GN=Sfxn3 PE=1 SV=1	1
A0A0G2JWD2	RNA-binding protein FXR1 OS=Rattus norvegicus OX=10116 GN=Fxr1 PE=1 SV=2	5
Q6P6T6	Cathepsin D OS=Rattus norvegicus OX=10116 GN=Ctsd PE=1 SV=1	4
A0A0G2JUE7	asparagine--tRNA ligase OS=Rattus norvegicus OX=10116 GN=Nars1 PE=1 SV=1	5
G3V824	Insulin-like growth factor 2 receptor OS=Rattus norvegicus OX=10116 GN=Igf2r PE=1 SV=1	8
Q7TSE9	HCLS1-associated protein X-1 OS=Rattus norvegicus OX=10116 GN=Hax1 PE=1 SV=1	1
D3ZAR9	Chromatin accessibility complex 1 (Predicted), isoform CRA_b OS=Rattus norvegicus OX=10116 GN=Chrac1 PE=1 SV=1	1
A0A8I5ZSJ6	RBR-type E3 ubiquitin transferase OS=Rattus norvegicus OX=10116 GN=Arih1 PE=1 SV=1	1
A0A8I5Y2G5	RAB GTPase activating protein 1 OS=Rattus norvegicus OX=10116 GN=Rabgap1 PE=1 SV=1	1
A0A8I6G718	Phosphatidylinositol binding clathrin assembly protein OS=Rattus norvegicus OX=10116 GN=Picalm PE=1 SV=1	1
A0A0G2KB61	Protein phosphatase 1, regulatory subunit 13B OS=Rattus norvegicus OX=10116 GN=Ppp1r13b PE=1 SV=2	1
Q8K3E7	Protein dpy-30 homolog OS=Rattus norvegicus OX=10116 GN=Dpy30 PE=1 SV=1	2
A0A8L2UJE8	60S ribosomal protein L35 OS=Rattus norvegicus OX=10116 GN=Rpl35 PE=3 SV=1	5
Q5XIN6	Mitochondrial proton/calcium exchanger protein OS=Rattus norvegicus OX=10116 GN=Letm1 PE=1 SV=1	1
P15178	Aspartate--tRNA ligase, cytoplasmic OS=Rattus norvegicus OX=10116 GN=Dars1 PE=1 SV=1	3
A0A8I5ZQ48	Protein kinase cAMP-dependent type I regulatory subunit alpha OS=Rattus norvegicus OX=10116 GN=Prkar1a PE=1 SV=1	1
A0A8L2QDI1	78 kDa glucose-regulated protein OS=Rattus norvegicus OX=10116 GN=Hspa5 PE=1 SV=1	35
G3V6I5	DnaJ heat shock protein family (Hsp40) member A3 OS=Rattus norvegicus OX=10116 GN=Dnaja3 PE=1 SV=2	1
Q5M819	Phosphoserine phosphatase OS=Rattus norvegicus OX=10116 GN=Psph PE=2 SV=1	1
A0A8I5ZTF4	60S ribosomal protein L29 OS=Rattus norvegicus OX=10116 GN=LOC120098629 PE=3 SV=1	3
A0A8I6ANE0	Dihydropyrimidinase-like 2 OS=Rattus norvegicus OX=10116 GN=Dpysl2 PE=1 SV=1	8
A0A8I6ARH8	Ribosomal protein L5 OS=Rattus norvegicus OX=10116 GN=Rpl5 PE=1 SV=1	7
Q7TP42	Translocation protein SEC62 OS=Rattus norvegicus OX=10116 GN=Sec62 PE=1 SV=1	3
D3ZVA5	Fibrillarin-like 1 OS=Rattus norvegicus OX=10116 GN=Fbll1 PE=3 SV=2	1
E9PT66	Splicing factor 3b, subunit 3 OS=Rattus norvegicus OX=10116 GN=Sf3b3 PE=1 SV=2	3
Q7M0E3	Destrin OS=Rattus norvegicus OX=10116 GN=Dstn PE=1 SV=3	5
A0A8I6G5F9	RAS related 2 OS=Rattus norvegicus OX=10116 GN=Rras2 PE=1 SV=1	1
A0A8I5YB95	Dynactin subunit 3 OS=Rattus norvegicus OX=10116 GN=Dctn3 PE=1 SV=1	2
A0A8L2QDB6	Prothymosin alpha OS=Rattus norvegicus OX=10116 GN=Ptma PE=1 SV=1	6
P68255	14-3-3 protein theta OS=Rattus norvegicus OX=10116 GN=Ywhaq PE=1 SV=1	5
A0A8I5ZYA2	6-phosphofructokinase OS=Rattus norvegicus OX=10116 GN=Pfkp PE=1 SV=1	3
G3V7U4	Lamin B1 OS=Rattus norvegicus OX=10116 GN=Lmnb1 PE=1 SV=1	12
A0A8I6G2V2	X-prolyl aminopeptidase 1 OS=Rattus norvegicus OX=10116 GN=Xpnpep1 PE=1 SV=1	4
A0A8I6GKN2	Coatomer subunit beta' OS=Rattus norvegicus OX=10116 GN=Copb2 PE=1 SV=1	4
A0A0G2JYC6	RCG62582, isoform CRA_c OS=Rattus norvegicus OX=10116 GN=Ubap2l PE=1 SV=1	2
A0A8I5ZS87	NADPH--cytochrome P450 reductase OS=Rattus norvegicus OX=10116 GN=Por PE=1 SV=1	4
B2RZB6	U6 snRNA-associated Sm-like protein LSm8 OS=Rattus norvegicus OX=10116 GN=Lsm8 PE=1 SV=1	2
F7EPH4	inorganic diphosphatase OS=Rattus norvegicus OX=10116 GN=Ppa1 PE=1 SV=2	5
D3ZF26	Tankyrase 1 binding protein 1 OS=Rattus norvegicus OX=10116 GN=Tnks1bp1 PE=1 SV=1	1
Q5RKJ9	RAB10, member RAS oncogene family OS=Rattus norvegicus OX=10116 GN=Rab10 PE=1 SV=1	1
A0A8I5Y627	Cystatin B OS=Rattus norvegicus OX=10116 GN=Cstb PE=1 SV=1	1
A0A8I6B641	WASP like actin nucleation promoting factor OS=Rattus norvegicus OX=10116 GN=Wasl PE=1 SV=1	1
D3ZGE6	Cortactin OS=Rattus norvegicus OX=10116 GN=Cttn PE=1 SV=4	9
P35435	ATP synthase subunit gamma, mitochondrial OS=Rattus norvegicus OX=10116 GN=Atp5f1c PE=1 SV=2	4
Q6AZ25	Tropomyosin 1 OS=Rattus norvegicus OX=10116 GN=Tpm1 PE=1 SV=1	6
A0A8I5ZJK8	C-1-tetrahydrofolate synthase, cytoplasmic OS=Rattus norvegicus OX=10116 GN=Mthfd1 PE=1 SV=1	5
A0A0G2K2C7	ubiquitinyl hydrolase 1 OS=Rattus norvegicus OX=10116 GN=Usp9x PE=1 SV=2	1
A0A0G2K5D7	Sperm antigen with calponin homology and coiled-coil domains 1 OS=Rattus norvegicus OX=10116 GN=Specc1 PE=1 SV=2	1
A0A0G2K905	Arp2/3 complex 34 kDa subunit OS=Rattus norvegicus OX=10116 GN=Arpc2 PE=1 SV=2	3
D4A7Z5	Direct IAP-binding protein with low pI OS=Rattus norvegicus OX=10116 GN=LOC100360940 PE=1 SV=2	1
A0A8I5Y1W8	Leucine rich repeat containing 59 OS=Rattus norvegicus OX=10116 GN=Lrrc59 PE=1 SV=1	3
Q6IMY8	Heterogeneous nuclear ribonucleoprotein U OS=Rattus norvegicus OX=10116 GN=Hnrnpu PE=1 SV=1	15
Q63507	60S ribosomal protein L14 OS=Rattus norvegicus OX=10116 GN=Rpl14 PE=1 SV=3	4
P62634	CCHC-type zinc finger nucleic acid binding protein OS=Rattus norvegicus OX=10116 GN=Cnbp PE=2 SV=1	2
P08753	Guanine nucleotide-binding protein G(i) subunit alpha-3 OS=Rattus norvegicus OX=10116 GN=Gnai3 PE=1 SV=3	1
A0A8I6GH39	procollagen-lysine 5-dioxygenase OS=Rattus norvegicus OX=10116 GN=Plod1 PE=1 SV=1	2
Q6P9Y4	ADP/ATP translocase OS=Rattus norvegicus OX=10116 GN=Slc25a4 PE=1 SV=1	3
A0A8I6GA01	Adenylosuccinate synthetase OS=Rattus norvegicus OX=10116 GN=Adss PE=1 SV=1	2
A0A8I6A4J2	AP-2 complex subunit alpha OS=Rattus norvegicus OX=10116 GN=Ap2a1 PE=1 SV=1	4
A0A8I5ZNV8	PEST proteolytic signal-containing nuclear protein OS=Rattus norvegicus OX=10116 GN=Pcnp PE=1 SV=1	5
A0A8I6AFS6	40S ribosomal protein S19 OS=Rattus norvegicus OX=10116 GN=Rps19 PE=3 SV=1	6
D4A9N9	Uridine phosphorylase OS=Rattus norvegicus OX=10116 GN=Upp2 PE=3 SV=1	1
A0A8I6AFM5	Rho guanine nucleotide exchange factor 2 OS=Rattus norvegicus OX=10116 GN=Arhgef2 PE=1 SV=1	1
A0A8I5Y7B6	dynamin GTPase OS=Rattus norvegicus OX=10116 GN=Dnm2 PE=1 SV=1	4
Q63016	Large neutral amino acids transporter small subunit 1 OS=Rattus norvegicus OX=10116 GN=Slc7a5 PE=1 SV=2	1
A0A8I6GKJ1	Integrin beta OS=Rattus norvegicus OX=10116 GN=Itgb1 PE=1 SV=1	8
A0A0G2K1P8	TRIO and F-actin binding protein OS=Rattus norvegicus OX=10116 GN=Triobp PE=1 SV=2	1
A0A8I5Y7D7	HMG box domain-containing protein OS=Rattus norvegicus OX=10116 GN=Hmgb1-ps4 PE=3 SV=1	5
A0A8L2QFS8	Eukaryotic translation initiation factor 3 subunit E OS=Rattus norvegicus OX=10116 GN=Eif3e PE=1 SV=1	5
A0A8L2QCS6	Cytochrome c oxidase subunit 4 OS=Rattus norvegicus OX=10116 GN=Cox4i1 PE=1 SV=1	4
Q68FT1	Ubiquinone biosynthesis protein COQ9, mitochondrial OS=Rattus norvegicus OX=10116 GN=Coq9 PE=1 SV=2	1
A0A8I6AQI0	RB binding protein 4, chromatin remodeling factor OS=Rattus norvegicus OX=10116 GN=Rbbp4 PE=1 SV=1	6
P17220	Proteasome subunit alpha type-2 OS=Rattus norvegicus OX=10116 GN=Psma2 PE=1 SV=3	2
A0A8I6AFR4	Thymopoietin OS=Rattus norvegicus OX=10116 GN=Tmpo PE=1 SV=1	2
A0A8I6AKK1	40S ribosomal protein S12 OS=Rattus norvegicus OX=10116 GN=LOC100364427 PE=3 SV=1	9
A0A8I6GIV1	Mitochondrial ribosomal protein S36 OS=Rattus norvegicus OX=10116 GN=Mrps36 PE=1 SV=1	1
Q5RJK5	Chromobox 3 OS=Rattus norvegicus OX=10116 GN=Cbx3 PE=1 SV=1	3
P45592	Cofilin-1 OS=Rattus norvegicus OX=10116 GN=Cfl1 PE=1 SV=3	7
M0R907	Small nuclear ribonucleoprotein Sm D3 OS=Rattus norvegicus OX=10116 GN=Snrpd3 PE=1 SV=1	1
A0A8I6GKE5	Alpha-1,4 glucan phosphorylase OS=Rattus norvegicus OX=10116 GN=Pygb PE=1 SV=1	4
Q5RJP9	Protein SREK1IP1 OS=Rattus norvegicus OX=10116 GN=Srek1ip1 PE=2 SV=1	1
A0A8I6A800	G3BP stress granule assembly factor 1 OS=Rattus norvegicus OX=10116 GN=G3bp1 PE=1 SV=1	4
M0R835	Splicing factor 3B, subunit 6 OS=Rattus norvegicus OX=10116 GN=Sf3b6 PE=1 SV=3	1
A0A8I6APY2	Far upstream element binding protein 1 OS=Rattus norvegicus OX=10116 GN=Fubp1 PE=1 SV=1	3
P41499	Tyrosine-protein phosphatase non-receptor type 11 OS=Rattus norvegicus OX=10116 GN=Ptpn11 PE=1 SV=5	1
Q5U2R7	LRP chaperone MESD OS=Rattus norvegicus OX=10116 GN=Mesd PE=2 SV=1	4
P62959	Adenosine 5'-monophosphoramidase HINT1 OS=Rattus norvegicus OX=10116 GN=Hint1 PE=1 SV=5	3
A0A8L2R9H0	40S ribosomal protein S8 OS=Rattus norvegicus OX=10116 GN=Rps8 PE=3 SV=1	11
A0A8I5ZZ29	Vesicle-associated membrane protein 3 OS=Rattus norvegicus OX=10116 GN=Vamp3 PE=1 SV=1	3
A0A8I6GH79	Nardilysin convertase OS=Rattus norvegicus OX=10116 GN=Nrdc PE=1 SV=1	1

## Sheet: Table S2
Accession	Description	# Unique Peptides
P31000	Vimentin OS=Rattus norvegicus OX=10116 GN=Vim PE=1 SV=2	65
A0A0G2JY63	Plectin OS=Rattus norvegicus OX=10116 GN=Plec PE=1 SV=1	2
P30427	Plectin OS=Rattus norvegicus OX=10116 GN=Plec PE=1 SV=2	1
A0A0G2JUA5	AHNAK nucleoprotein OS=Rattus norvegicus OX=10116 GN=Ahnak PE=1 SV=1	5
A0A0G2JU96	AHNAK nucleoprotein OS=Rattus norvegicus OX=10116 GN=Ahnak PE=1 SV=2	1
P69897	Tubulin beta-5 chain OS=Rattus norvegicus OX=10116 GN=Tubb5 PE=1 SV=1	3
Q07936	Annexin A2 OS=Rattus norvegicus OX=10116 GN=Anxa2 PE=1 SV=2	31
G3V7C6	Tubulin beta chain OS=Rattus norvegicus OX=10116 GN=Tubb4b PE=1 SV=3	3
A0A8L2QDI1	78 kDa glucose-regulated protein OS=Rattus norvegicus OX=10116 GN=Hspa5 PE=1 SV=1	30
A0A8J8XU90	Myosin, heavy chain 9 OS=Rattus norvegicus OX=10116 GN=Myh9 PE=1 SV=1	33
P63039	60 kDa heat shock protein, mitochondrial OS=Rattus norvegicus OX=10116 GN=Hspd1 PE=1 SV=1	28
A0A0G2K3K2	Actin, beta OS=Rattus norvegicus OX=10116 GN=Actb PE=1 SV=1	9
A0A8L2R7U3	Tubulin beta chain OS=Rattus norvegicus OX=10116 GN=Tubb2b PE=3 SV=1	2
A0A8I6GAH4	Protein disulfide-isomerase OS=Rattus norvegicus OX=10116 GN=Pdia3 PE=1 SV=1	25
A0A8L2R402	Tubulin alpha chain OS=Rattus norvegicus OX=10116 GN=Tuba1b PE=3 SV=1	1
P85108	Tubulin beta-2A chain OS=Rattus norvegicus OX=10116 GN=Tubb2a PE=1 SV=1	1
A0A8L2Q7B9	Pyruvate kinase OS=Rattus norvegicus OX=10116 GN=Pkm PE=1 SV=1	2
A0A8I6ALV8	Tubulin alpha chain OS=Rattus norvegicus OX=10116 GN=Tuba1b PE=3 SV=1	1
Q6AYZ1	Tubulin alpha-1C chain OS=Rattus norvegicus OX=10116 GN=Tuba1c PE=1 SV=1	2
P63018	Heat shock cognate 71 kDa protein OS=Rattus norvegicus OX=10116 GN=Hspa8 PE=1 SV=1	23
Q9QXQ0	Alpha-actinin-4 OS=Rattus norvegicus OX=10116 GN=Actn4 PE=1 SV=2	17
A0A0G2K695	Myoferlin OS=Rattus norvegicus OX=10116 GN=Myof PE=1 SV=1	33
M0R5J4	phosphopyruvate hydratase OS=Rattus norvegicus OX=10116 GN=Eno1-ps1 PE=3 SV=1	19
A0A8I6ABE3	Pyruvate kinase OS=Rattus norvegicus OX=10116 GN=Pkm PE=1 SV=1	1
P10719	ATP synthase subunit beta, mitochondrial OS=Rattus norvegicus OX=10116 GN=Atp5f1b PE=1 SV=2	18
A0A8I5ZXA2	ATP synthase subunit alpha OS=Rattus norvegicus OX=10116 GN=Atp5f1a PE=1 SV=1	26
P34058	Heat shock protein HSP 90-beta OS=Rattus norvegicus OX=10116 GN=Hsp90ab1 PE=1 SV=4	17
G3V8L3	Lamin A, isoform CRA_b OS=Rattus norvegicus OX=10116 GN=Lmna PE=1 SV=1	22
P04785	Protein disulfide-isomerase OS=Rattus norvegicus OX=10116 GN=P4hb PE=1 SV=2	22
Q4QQV0	Tubulin beta chain OS=Rattus norvegicus OX=10116 GN=Tubb6 PE=1 SV=1	7
Q63610	Tropomyosin alpha-3 chain OS=Rattus norvegicus OX=10116 GN=Tpm3 PE=1 SV=2	11
M0R7B4	H1.3 linker histone, cluster member OS=Rattus norvegicus OX=10116 GN=H4f3 PE=1 SV=2	3
A0A8I6ADR3	Moesin OS=Rattus norvegicus OX=10116 GN=Msn PE=1 SV=1	17
P04642	L-lactate dehydrogenase A chain OS=Rattus norvegicus OX=10116 GN=Ldha PE=1 SV=1	5
P15865	Histone H1.4 OS=Rattus norvegicus OX=10116 GN=H1-4 PE=1 SV=3	3
A0A0G2K654	H1.2 linker histone, cluster member OS=Rattus norvegicus OX=10116 GN=H1f2 PE=1 SV=1	3
D3ZH41	Cytoskeleton-associated protein 4 OS=Rattus norvegicus OX=10116 GN=Ckap4 PE=4 SV=3	17
Q66HD0	Endoplasmin OS=Rattus norvegicus OX=10116 GN=Hsp90b1 PE=1 SV=2	19
P62804	Histone H4 OS=Rattus norvegicus OX=10116 GN=H4c2 PE=1 SV=2	13
P05065	Fructose-bisphosphate aldolase A OS=Rattus norvegicus OX=10116 GN=Aldoa PE=1 SV=2	17
P12785	Fatty acid synthase OS=Rattus norvegicus OX=10116 GN=Fasn PE=1 SV=3	23
Q4FZT6	Histone H2A type 3 OS=Rattus norvegicus OX=10116 GN=H2ac25 PE=2 SV=3	3
F1M6C7	Heterogeneous nuclear ribonucleoprotein A3-like OS=Rattus norvegicus OX=10116 GN=LOC120096281 PE=4 SV=4	2
A0A8I6AWT3	Histone H2A OS=Rattus norvegicus OX=10116 GN=ENSRNOG00000062927 PE=3 SV=1	3
Q6P3V9	60S ribosomal protein L4 OS=Rattus norvegicus OX=10116 GN=Rpl4 PE=1 SV=1	19
Q6URK4	Heterogeneous nuclear ribonucleoprotein A3 OS=Rattus norvegicus OX=10116 GN=Hnrnpa3 PE=1 SV=1	2
P04797	Glyceraldehyde-3-phosphate dehydrogenase OS=Rattus norvegicus OX=10116 GN=Gapdh PE=1 SV=3	1
P48721	Stress-70 protein, mitochondrial OS=Rattus norvegicus OX=10116 GN=Hspa9 PE=1 SV=3	16
P48500	Triosephosphate isomerase OS=Rattus norvegicus OX=10116 GN=Tpi1 PE=1 SV=2	15
P10111	Peptidyl-prolyl cis-trans isomerase A OS=Rattus norvegicus OX=10116 GN=Ppia PE=1 SV=2	12
P11762	Galectin-1 OS=Rattus norvegicus OX=10116 GN=Lgals1 PE=1 SV=2	7
P69897-2	Isoform 2 of Tubulin beta-5 chain OS=Rattus norvegicus OX=10116 GN=Tubb5	1
M0R660	Glyceraldehyde-3-phosphate dehydrogenase OS=Rattus norvegicus OX=10116 GN=AABR07070043.1 PE=1 SV=1	1
A0A0G2JZS2	Polyadenylate-binding protein OS=Rattus norvegicus OX=10116 GN=Pabpc1 PE=1 SV=2	11
P09495	Tropomyosin alpha-4 chain OS=Rattus norvegicus OX=10116 GN=Tpm4 PE=1 SV=3	4
A0A8L2Q7Q0	Aspartate aminotransferase OS=Rattus norvegicus OX=10116 GN=Got2 PE=1 SV=1	15
P68136	Actin, alpha skeletal muscle OS=Rattus norvegicus OX=10116 GN=Acta1 PE=1 SV=1	1
P82995	Heat shock protein HSP 90-alpha OS=Rattus norvegicus OX=10116 GN=Hsp90aa1 PE=1 SV=3	10
Q5U328	Nucleolin OS=Rattus norvegicus OX=10116 GN=Ncl PE=1 SV=1	17
A0A8L2QYQ1	40S ribosomal protein S4 OS=Rattus norvegicus OX=10116 GN=Rps4x PE=1 SV=1	20
P02401	60S acidic ribosomal protein P2 OS=Rattus norvegicus OX=10116 GN=Rplp2 PE=1 SV=2	8
D3ZBN0	Histone H1.5 OS=Rattus norvegicus OX=10116 GN=H1-5 PE=1 SV=1	11
D3ZJ08	Histone H3 OS=Rattus norvegicus OX=10116 GN=Hist2h3c2 PE=3 SV=1	15
A0A8L2QHG9	HtrA serine peptidase 1 OS=Rattus norvegicus OX=10116 GN=Htra1 PE=1 SV=1	13
A0A8I6GKK9	Annexin OS=Rattus norvegicus OX=10116 GN=Anxa1 PE=1 SV=1	13
P05197	Elongation factor 2 OS=Rattus norvegicus OX=10116 GN=Eef2 PE=1 SV=4	15
Q9Z2L0	Voltage-dependent anion-selective channel protein 1 OS=Rattus norvegicus OX=10116 GN=Vdac1 PE=1 SV=4	12
A0A8I6G592	Protein disulfide-isomerase A6 OS=Rattus norvegicus OX=10116 GN=Pdia6 PE=1 SV=1	12
A0A8I6ASS6	L-lactate dehydrogenase OS=Rattus norvegicus OX=10116 GN=AC098459.1 PE=1 SV=1	1
P62425	60S ribosomal protein L7a OS=Rattus norvegicus OX=10116 GN=Rpl7a PE=1 SV=2	14
A0A8L2Q1G7	Calreticulin OS=Rattus norvegicus OX=10116 GN=Calr PE=1 SV=1	13
Q09073	ADP/ATP translocase 2 OS=Rattus norvegicus OX=10116 GN=Slc25a5 PE=1 SV=3	6
A0A8L2R9H0	40S ribosomal protein S8 OS=Rattus norvegicus OX=10116 GN=Rps8 PE=3 SV=1	12
Q6P7A7	Dolichyl-diphosphooligosaccharide--protein glycosyltransferase subunit 1 OS=Rattus norvegicus OX=10116 GN=Rpn1 PE=1 SV=1	12
P25113	Phosphoglycerate mutase 1 OS=Rattus norvegicus OX=10116 GN=Pgam1 PE=1 SV=4	9
P62630	Elongation factor 1-alpha 1 OS=Rattus norvegicus OX=10116 GN=Eef1a1 PE=2 SV=1	13
Q5RJR9	Serpin H1 OS=Rattus norvegicus OX=10116 GN=Serpinh1 PE=1 SV=1	10
F7FIS4	Tropomyosin 1 OS=Rattus norvegicus OX=10116 GN=Tpm1 PE=1 SV=1	1
Q6AZ25	Tropomyosin 1 OS=Rattus norvegicus OX=10116 GN=Tpm1 PE=1 SV=1	1
P04636	Malate dehydrogenase, mitochondrial OS=Rattus norvegicus OX=10116 GN=Mdh2 PE=1 SV=2	13
P06685	Sodium/potassium-transporting ATPase subunit alpha-1 OS=Rattus norvegicus OX=10116 GN=Atp1a1 PE=1 SV=1	14
P63245	Receptor of activated protein C kinase 1 OS=Rattus norvegicus OX=10116 GN=Rack1 PE=1 SV=3	14
P10860	Glutamate dehydrogenase 1, mitochondrial OS=Rattus norvegicus OX=10116 GN=Glud1 PE=1 SV=2	11
P16617	Phosphoglycerate kinase 1 OS=Rattus norvegicus OX=10116 GN=Pgk1 PE=1 SV=2	12
P35565	Calnexin OS=Rattus norvegicus OX=10116 GN=Canx PE=1 SV=1	11
P31977	Ezrin OS=Rattus norvegicus OX=10116 GN=Ezr PE=1 SV=3	10
A0A0G2JVH4	MICOS complex subunit MIC60 OS=Rattus norvegicus OX=10116 GN=Immt PE=1 SV=2	11
A0A8I5Y7V6	Filamin A OS=Rattus norvegicus OX=10116 GN=Flna PE=1 SV=1	13
C9WPN6	Eukaryotic translation initiation factor 2 subunit 3, Y-linked OS=Rattus norvegicus OX=10116 GN=Eif2s3y PE=2 SV=2	3
Q6T487	Actinin, alpha 1 OS=Rattus norvegicus OX=10116 GN=Actn1 PE=1 SV=1	2
D3ZHA0	Filamin-C OS=Rattus norvegicus OX=10116 GN=Flnc PE=1 SV=1	12
P67779	Prohibitin 1 OS=Rattus norvegicus OX=10116 GN=Phb1 PE=1 SV=1	14
A0A8I6A5G4	Myosin heavy chain 10 OS=Rattus norvegicus OX=10116 GN=Myh10 PE=1 SV=1	6
A0A8I5ZYB4	Probable ATP-dependent RNA helicase DDX5 OS=Rattus norvegicus OX=10116 GN=Ddx5 PE=1 SV=1	10
A0A8I5ZMA1	phosphopyruvate hydratase OS=Rattus norvegicus OX=10116 GN=Eno2 PE=1 SV=1	5
A0A8I6GKJ1	Integrin beta OS=Rattus norvegicus OX=10116 GN=Itgb1 PE=1 SV=1	13
A0A0G2K8V2	Vinculin OS=Rattus norvegicus OX=10116 GN=Vcl PE=1 SV=2	14
D4A3K5	Histone H1.1 OS=Rattus norvegicus OX=10116 GN=H1-1 PE=1 SV=1	6
G3V9N0	Polyadenylate-binding protein OS=Rattus norvegicus OX=10116 GN=Pabpc4 PE=1 SV=3	3
G3V928	Prolow-density lipoprotein receptor-related protein 1 OS=Rattus norvegicus OX=10116 GN=Lrp1 PE=1 SV=1	16
Q00657	Chondroitin sulfate proteoglycan 4 OS=Rattus norvegicus OX=10116 GN=Cspg4 PE=1 SV=2	15
G3V8V1	Granulin precursor OS=Rattus norvegicus OX=10116 GN=Grn PE=3 SV=1	9
A0A8I5Y9U9	Clathrin heavy chain OS=Rattus norvegicus OX=10116 GN=Cltc PE=1 SV=1	12
P54311	Guanine nucleotide-binding protein G(I)/G(S)/G(T) subunit beta-1 OS=Rattus norvegicus OX=10116 GN=Gnb1 PE=1 SV=4	5
Q9R063-2	Isoform Cytoplasmic+peroxisomal of Peroxiredoxin-5, mitochondrial OS=Rattus norvegicus OX=10116 GN=Prdx5	10
Q68FQ0	T-complex protein 1 subunit epsilon OS=Rattus norvegicus OX=10116 GN=Cct5 PE=1 SV=1	10
A0A0G2K3Z9	Peroxiredoxin-1 OS=Rattus norvegicus OX=10116 GN=Prdx1l1 PE=3 SV=1	9
D3ZNH4	Histone H2B OS=Rattus norvegicus OX=10116 GN=Hist1h2bo PE=3 SV=2	9
A0A8L2QDB6	Prothymosin alpha OS=Rattus norvegicus OX=10116 GN=Ptma PE=1 SV=1	6
A0A8I5YC50	Heterogeneous nuclear ribonucleoproteins A2/B1 OS=Rattus norvegicus OX=10116 GN=Hnrnpa2b1 PE=1 SV=1	10
P04256	Heterogeneous nuclear ribonucleoprotein A1 OS=Rattus norvegicus OX=10116 GN=Hnrnpa1 PE=1 SV=3	7
Q8K585	High mobility group protein HMG-I/HMG-Y OS=Rattus norvegicus OX=10116 GN=Hmga1 PE=1 SV=3	1
P81795	Eukaryotic translation initiation factor 2 subunit 3, X-linked OS=Rattus norvegicus OX=10116 GN=Eif2s3 PE=1 SV=2	1
A0A8I5ZMY9	10 kDa heat shock protein, mitochondrial OS=Rattus norvegicus OX=10116 GN=Hspe1 PE=1 SV=1	9
Q6P9Y4	ADP/ATP translocase OS=Rattus norvegicus OX=10116 GN=Slc25a4 PE=1 SV=1	2
P46462	Transitional endoplasmic reticulum ATPase OS=Rattus norvegicus OX=10116 GN=Vcp PE=1 SV=3	11
Q3ZAV2	Y box binding protein 1 OS=Rattus norvegicus OX=10116 GN=Ybx1 PE=2 SV=1	7
A0A0G2JV65	Tyrosine 3-monooxygenase/tryptophan 5-monooxygenase activation protein, zeta OS=Rattus norvegicus OX=10116 GN=Ywhaz PE=1 SV=2	8
P05426	60S ribosomal protein L7 OS=Rattus norvegicus OX=10116 GN=Rpl7 PE=1 SV=2	13
Q5U362	Annexin OS=Rattus norvegicus OX=10116 GN=Anxa4 PE=1 SV=1	11
A0A0G2KB63	Prohibitin OS=Rattus norvegicus OX=10116 GN=Phb2 PE=1 SV=1	12
A0A0H2UHG7	40S ribosomal protein S20 OS=Rattus norvegicus OX=10116 GN=Rps20 PE=3 SV=1	7
A0A8I5Y1W8	Leucine rich repeat containing 59 OS=Rattus norvegicus OX=10116 GN=Lrrc59 PE=1 SV=1	9
P07632	Superoxide dismutase [Cu-Zn] OS=Rattus norvegicus OX=10116 GN=Sod1 PE=1 SV=2	6
P62982	Ubiquitin-40S ribosomal protein S27a OS=Rattus norvegicus OX=10116 GN=Rps27a PE=1 SV=2	8
P45592	Cofilin-1 OS=Rattus norvegicus OX=10116 GN=Cfl1 PE=1 SV=3	5
A0A8L2QCG7	40S ribosomal protein S3 OS=Rattus norvegicus OX=10116 GN=Rps3 PE=1 SV=1	14
A0A8I5Y9Z8	G protein subunit beta 2 OS=Rattus norvegicus OX=10116 GN=Gnb2 PE=1 SV=1	4
G3V6T7	Protein disulfide-isomerase A4 OS=Rattus norvegicus OX=10116 GN=Pdia4 PE=1 SV=1	11
Q68FR6	Elongation factor 1-gamma OS=Rattus norvegicus OX=10116 GN=Eef1g PE=2 SV=3	9
P28480	T-complex protein 1 subunit alpha OS=Rattus norvegicus OX=10116 GN=Tcp1 PE=1 SV=1	10
P54001	Prolyl 4-hydroxylase subunit alpha-1 OS=Rattus norvegicus OX=10116 GN=P4ha1 PE=2 SV=2	7
A0A8I6GMR8	Serine/arginine-rich splicing factor 1 OS=Rattus norvegicus OX=10116 GN=Srsf1 PE=1 SV=1	9
P19945	60S acidic ribosomal protein P0 OS=Rattus norvegicus OX=10116 GN=Rplp0 PE=1 SV=2	9
A0A8L2QIW0	60S ribosomal protein L6 OS=Rattus norvegicus OX=10116 GN=Rpl6 PE=1 SV=1	9
F7ELS2	Chaperonin containing TCP1 subunit 6A OS=Rattus norvegicus OX=10116 GN=Cct6a PE=1 SV=1	9
A0A0G2JXN6	Galectin OS=Rattus norvegicus OX=10116 GN=Lgals3 PE=1 SV=1	5
D3ZCG9	Integrin alpha 3 variant A OS=Rattus norvegicus OX=10116 GN=Itga3 PE=2 SV=1	7
A0A8I5ZKK6	Protein S100-A10 OS=Rattus norvegicus OX=10116 GN=S100a10 PE=1 SV=1	4
P19944	60S acidic ribosomal protein P1 OS=Rattus norvegicus OX=10116 GN=Rplp1 PE=3 SV=1	3
A0A8L2QEP8	Heterogeneous nuclear ribonucleoprotein K OS=Rattus norvegicus OX=10116 GN=Hnrnpk PE=1 SV=1	8
P49242	40S ribosomal protein S3a OS=Rattus norvegicus OX=10116 GN=Rps3a PE=1 SV=2	8
A0A0G2K1C0	Actin-related protein 3 OS=Rattus norvegicus OX=10116 GN=Actr3 PE=1 SV=1	8
P19804	Nucleoside diphosphate kinase B OS=Rattus norvegicus OX=10116 GN=Nme2 PE=1 SV=1	7
A0A8L2QVV5	Dolichyl-diphosphooligosaccharide--protein glycosyltransferase subunit 2 OS=Rattus norvegicus OX=10116 GN=Rpn2 PE=1 SV=1	7
A0A8I6AEM1	Ribosomal protein OS=Rattus norvegicus OX=10116 GN=Rpl10a PE=3 SV=1	7
O88791	High mobility group AT-hook 2 OS=Rattus norvegicus OX=10116 GN=Hmga2 PE=1 SV=1	4
A0A0U1RVI9	40S ribosomal protein S2 OS=Rattus norvegicus OX=10116 GN=Rps2-ps6 PE=3 SV=2	6
A0A8I5Y7D7	HMG box domain-containing protein OS=Rattus norvegicus OX=10116 GN=Hmgb1-ps4 PE=3 SV=1	5
P81155	Voltage-dependent anion-selective channel protein 2 OS=Rattus norvegicus OX=10116 GN=Vdac2 PE=1 SV=2	7
P50137	Transketolase OS=Rattus norvegicus OX=10116 GN=Tkt PE=1 SV=1	10
A0A8I6AVL2	Acyl-CoA dehydrogenase family, member 10 OS=Rattus norvegicus OX=10116 GN=Acad10 PE=1 SV=1	12
Q9ER34	Aconitate hydratase, mitochondrial OS=Rattus norvegicus OX=10116 GN=Aco2 PE=1 SV=2	10
Q06647	ATP synthase subunit O, mitochondrial OS=Rattus norvegicus OX=10116 GN=Atp5po PE=1 SV=1	8
P29314	40S ribosomal protein S9 OS=Rattus norvegicus OX=10116 GN=Rps9 PE=1 SV=4	15
P14668	Annexin A5 OS=Rattus norvegicus OX=10116 GN=Anxa5 PE=1 SV=3	10
A0A8I5ZLC1	Phosphatidylethanolamine binding protein 1 OS=Rattus norvegicus OX=10116 GN=Pebp1 PE=1 SV=1	7
G3V7Q7	IQ motif containing GTPase activating protein 1 OS=Rattus norvegicus OX=10116 GN=Iqgap1 PE=1 SV=1	15
B2GV99	Myl6 protein OS=Rattus norvegicus OX=10116 GN=Myl6 PE=2 SV=1	7
Q5PQK5	Radixin OS=Rattus norvegicus OX=10116 GN=Rdx PE=1 SV=1	1
Q3MIE4	Synaptic vesicle membrane protein VAT-1 homolog OS=Rattus norvegicus OX=10116 GN=Vat1 PE=1 SV=1	5
P12001	60S ribosomal protein L18 OS=Rattus norvegicus OX=10116 GN=Rpl18 PE=1 SV=2	9
P62282	40S ribosomal protein S11 OS=Rattus norvegicus OX=10116 GN=Rps11 PE=1 SV=3	9
P13084	Nucleophosmin OS=Rattus norvegicus OX=10116 GN=Npm1 PE=1 SV=1	8
P04762	Catalase OS=Rattus norvegicus OX=10116 GN=Cat PE=1 SV=3	9
G3V7U4	Lamin B1 OS=Rattus norvegicus OX=10116 GN=Lmnb1 PE=1 SV=1	8
A0A8I5ZTY1	Heat shock 70 kDa protein 4 OS=Rattus norvegicus OX=10116 GN=Hspa4 PE=1 SV=1	6
P50475	Alanine--tRNA ligase, cytoplasmic OS=Rattus norvegicus OX=10116 GN=Aars1 PE=1 SV=3	8
Q6B345	Protein S100-A11 OS=Rattus norvegicus OX=10116 GN=S100a11 PE=3 SV=1	5
G3V824	Insulin-like growth factor 2 receptor OS=Rattus norvegicus OX=10116 GN=Igf2r PE=1 SV=1	12
A0A8I5ZY58	Ribosomal protein L15 OS=Rattus norvegicus OX=10116 GN=LOC100362479 PE=3 SV=1	8
P09527	Ras-related protein Rab-7a OS=Rattus norvegicus OX=10116 GN=Rab7a PE=1 SV=2	9
P41123	60S ribosomal protein L13 OS=Rattus norvegicus OX=10116 GN=Rpl13 PE=1 SV=2	9
Q8K585-2	Isoform HMG-Y of High mobility group protein HMG-I/HMG-Y OS=Rattus norvegicus OX=10116 GN=Hmga1	1
A0A8L2QPB4	Rho GDP dissociation inhibitor alpha OS=Rattus norvegicus OX=10116 GN=Arhgdia PE=1 SV=1	4
A0A0H2UHK2	Membrane-associated progesterone receptor component 1 OS=Rattus norvegicus OX=10116 GN=Pgrmc1 PE=1 SV=1	4
P04897	Guanine nucleotide-binding protein G(i) subunit alpha-2 OS=Rattus norvegicus OX=10116 GN=Gnai2 PE=1 SV=3	4
P61354	60S ribosomal protein L27 OS=Rattus norvegicus OX=10116 GN=Rpl27 PE=2 SV=2	7
A0A8I5ZXD5	Elongation factor Tu, mitochondrial OS=Rattus norvegicus OX=10116 GN=Tufm PE=1 SV=1	7
A0A8I6G4G4	Annexin OS=Rattus norvegicus OX=10116 GN=Anxa6 PE=1 SV=1	11
D3ZM33	40S ribosomal protein S18 OS=Rattus norvegicus OX=10116 GN=LOC100362298 PE=3 SV=4	9
A0A0G2K200	Ribosomal protein S5 OS=Rattus norvegicus OX=10116 GN=Rps5 PE=1 SV=2	7
A0A8I6ANS9	40S ribosomal protein S13 OS=Rattus norvegicus OX=10116 GN=Rps13 PE=1 SV=1	5
Q60587	Trifunctional enzyme subunit beta, mitochondrial OS=Rattus norvegicus OX=10116 GN=Hadhb PE=1 SV=1	10
B1WC34	Glucosidase 2 subunit beta OS=Rattus norvegicus OX=10116 GN=Prkcsh PE=1 SV=1	8
Q64428	Trifunctional enzyme subunit alpha, mitochondrial OS=Rattus norvegicus OX=10116 GN=Hadha PE=1 SV=2	9
Q924S5	Lon protease homolog, mitochondrial OS=Rattus norvegicus OX=10116 GN=Lonp1 PE=2 SV=1	12
G3V6S3	Calumenin OS=Rattus norvegicus OX=10116 GN=Calu PE=1 SV=2	4
A0A0G2K719	RNA helicase OS=Rattus norvegicus OX=10116 GN=Ddx3x PE=1 SV=2	1
A0A8I5ZLB7	Basigin (Ok blood group) OS=Rattus norvegicus OX=10116 GN=Bsg PE=1 SV=1	6
P0DP31	Calmodulin-3 OS=Rattus norvegicus OX=10116 GN=Calm3 PE=1 SV=1	4
A0A8L2R1Y6	Ribosomal protein L3 OS=Rattus norvegicus OX=10116 GN=Rpl3 PE=1 SV=1	7
A0A8I5Y6S6	pyrroline-5-carboxylate reductase OS=Rattus norvegicus OX=10116 GN=Pycr3 PE=1 SV=1	2
Q794E4	Heterogeneous nuclear ribonucleoprotein F OS=Rattus norvegicus OX=10116 GN=Hnrnpf PE=1 SV=3	4
B0BMT9	Sqrdl protein OS=Rattus norvegicus OX=10116 GN=Sqor PE=1 SV=1	6
A0A8I5ZNF1	Coatomer subunit alpha OS=Rattus norvegicus OX=10116 GN=Copa PE=1 SV=1	11
P62890	60S ribosomal protein L30 OS=Rattus norvegicus OX=10116 GN=Rpl30 PE=1 SV=2	4
A0A8L2UJN1	MYB binding protein 1a OS=Rattus norvegicus OX=10116 GN=Mybbp1a PE=1 SV=1	6
E9PT29	RNA helicase OS=Rattus norvegicus OX=10116 GN=Ddx17 PE=1 SV=4	5
A0A8I6AM85	RCG38662, isoform CRA_a OS=Rattus norvegicus OX=10116 GN=Rpl18a PE=1 SV=1	6
A0A8I6AFD1	60S ribosomal protein L12 OS=Rattus norvegicus OX=10116 GN=Rpl12 PE=3 SV=1	5
A0A8I6GI43	Serine hydroxymethyltransferase OS=Rattus norvegicus OX=10116 GN=Shmt2 PE=1 SV=1	8
P62919	60S ribosomal protein L8 OS=Rattus norvegicus OX=10116 GN=Rpl8 PE=2 SV=2	8
Q7TPB1	T-complex protein 1 subunit delta OS=Rattus norvegicus OX=10116 GN=Cct4 PE=1 SV=3	8
A0A8I6AC81	proton-translocating NAD(P)(+) transhydrogenase OS=Rattus norvegicus OX=10116 GN=Nnt PE=1 SV=1	8
A0A8I6AFD9	TNF receptor-associated protein 1 OS=Rattus norvegicus OX=10116 GN=Trap1 PE=1 SV=1	9
A0A0G2K9J1	Synaptotagmin binding, cytoplasmic RNA interacting protein OS=Rattus norvegicus OX=10116 GN=Syncrip PE=1 SV=2	3
A0A8I6AK10	Fascin OS=Rattus norvegicus OX=10116 GN=Fscn1 PE=1 SV=1	8
G3V852	RCG55135, isoform CRA_b OS=Rattus norvegicus OX=10116 GN=Tln1 PE=1 SV=1	8
P11507	Sarcoplasmic/endoplasmic reticulum calcium ATPase 2 OS=Rattus norvegicus OX=10116 GN=Atp2a2 PE=1 SV=1	8
A0A8L2RAQ3	Gelsolin OS=Rattus norvegicus OX=10116 GN=Gsn PE=1 SV=1	10
Q6PDV8	RCG31311 OS=Rattus norvegicus OX=10116 GN=Rpl22-ps2 PE=1 SV=1	5
Q63570	26S proteasome regulatory subunit 6B OS=Rattus norvegicus OX=10116 GN=Psmc4 PE=1 SV=1	7
A0A8I6A6I8	Mitochondrial carrier 2 OS=Rattus norvegicus OX=10116 GN=Mtch2 PE=1 SV=1	4
D4AC23	T-complex protein 1 subunit eta OS=Rattus norvegicus OX=10116 GN=Cct7 PE=3 SV=2	6
A0A8L2UJE8	60S ribosomal protein L35 OS=Rattus norvegicus OX=10116 GN=Rpl35 PE=3 SV=1	5
D4AEC0	Histone H2A OS=Rattus norvegicus OX=10116 GN=H2az2 PE=3 SV=1	3
A0A8I6GG55	Peptidyl-prolyl cis-trans isomerase OS=Rattus norvegicus OX=10116 GN=Ppib PE=1 SV=1	6
A0A8I5ZLY7	TAP binding protein OS=Rattus norvegicus OX=10116 GN=Tapbp PE=1 SV=1	6
P56574	Isocitrate dehydrogenase [NADP], mitochondrial OS=Rattus norvegicus OX=10116 GN=Idh2 PE=1 SV=2	6
P84586	RNA-binding motif protein, X chromosome retrogene-like OS=Rattus norvegicus OX=10116 GN=Rbmxrtl PE=1 SV=1	9
A0A8I6GKA7	T-complex protein 1 subunit gamma OS=Rattus norvegicus OX=10116 GN=Cct3 PE=1 SV=1	5
A0A8J8XXQ6	Heterogeneous nuclear ribonucleoprotein A/B OS=Rattus norvegicus OX=10116 GN=Hnrnpab PE=1 SV=1	5
P62914	60S ribosomal protein L11 OS=Rattus norvegicus OX=10116 GN=Rpl11 PE=1 SV=2	6
O35509	Ras-related protein Rab-11B OS=Rattus norvegicus OX=10116 GN=Rab11b PE=1 SV=4	8
A0A8I6AQM3	Eukaryotic translation elongation factor 1 delta OS=Rattus norvegicus OX=10116 GN=Eef1d PE=1 SV=1	2
P62997	Transformer-2 protein homolog beta OS=Rattus norvegicus OX=10116 GN=Tra2b PE=1 SV=1	8
P61983	14-3-3 protein gamma OS=Rattus norvegicus OX=10116 GN=Ywhag PE=1 SV=2	4
F1LRT9	Dynein cytoplasmic 1 heavy chain 1 OS=Rattus norvegicus OX=10116 GN=Dync1h1 PE=1 SV=4	8
A0A8I5ZNX8	Ribosomal protein SA OS=Rattus norvegicus OX=10116 GN=Rpsa PE=1 SV=1	5
A0A8L2QU76	Dolichyl-diphosphooligosaccharide--protein glycosyltransferase 48 kDa subunit OS=Rattus norvegicus OX=10116 GN=Ddost PE=1 SV=1	7
A0A8I6AEZ9	Serine and arginine rich splicing factor 7 OS=Rattus norvegicus OX=10116 GN=Srsf7 PE=1 SV=1	6
A0A8I5YBT1	Delta-1-pyrroline-5-carboxylate dehydrogenase, mitochondrial OS=Rattus norvegicus OX=10116 GN=Tas1r2 PE=1 SV=1	6
A0A8L2QDJ0	Cytochrome c oxidase subunit 5A, mitochondrial OS=Rattus norvegicus OX=10116 GN=Cox5a PE=1 SV=1	4
A0A8I6A0F3	RNA helicase OS=Rattus norvegicus OX=10116 GN=Ddx3 PE=1 SV=1	1
A0A8I6A5C7	Proteasome (Prosome, macropain) 28 subunit, beta, isoform CRA_a OS=Rattus norvegicus OX=10116 GN=Psme2 PE=1 SV=1	3
Q91Y81	Septin-2 OS=Rattus norvegicus OX=10116 GN=Septin2 PE=1 SV=1	6
Q4KLK7	NOP56 ribonucleoprotein OS=Rattus norvegicus OX=10116 GN=Nop56 PE=1 SV=1	7
P62828	GTP-binding nuclear protein Ran OS=Rattus norvegicus OX=10116 GN=Ran PE=1 SV=3	5
A0A8J8XLC6	Hypoxia up-regulated 1 OS=Rattus norvegicus OX=10116 GN=Hyou1 PE=1 SV=1	8
P62755	40S ribosomal protein S6 OS=Rattus norvegicus OX=10116 GN=Rps6 PE=1 SV=1	6
P00388	NADPH--cytochrome P450 reductase OS=Rattus norvegicus OX=10116 GN=Por PE=1 SV=3	8
A0A8I6AGL3	Heterogeneous nuclear ribonucleoprotein H1 OS=Rattus norvegicus OX=10116 GN=Hnrnph1 PE=1 SV=1	1
P17077	60S ribosomal protein L9 OS=Rattus norvegicus OX=10116 GN=Rpl9 PE=1 SV=1	5
Q6AY09	Heterogeneous nuclear ribonucleoprotein H2 OS=Rattus norvegicus OX=10116 GN=Hnrnph2 PE=1 SV=1	1
Q5XI34	Protein phosphatase 2 (Formerly 2A), regulatory subunit A (PR 65), alpha isoform, isoform CRA_a OS=Rattus norvegicus OX=10116 GN=Ppp2r1a PE=1 SV=1	6
A0A8I6ANE0	Dihydropyrimidinase-like 2 OS=Rattus norvegicus OX=10116 GN=Dpysl2 PE=1 SV=1	5
P68255	14-3-3 protein theta OS=Rattus norvegicus OX=10116 GN=Ywhaq PE=1 SV=1	3
P30349	Leukotriene A-4 hydrolase OS=Rattus norvegicus OX=10116 GN=Lta4h PE=1 SV=3	4
A0A0G2JSR7	Matrin 3 OS=Rattus norvegicus OX=10116 GN=Matr3 PE=1 SV=1	6
D3ZAS1	40S ribosomal protein S2 OS=Rattus norvegicus OX=10116 GN=AABR07067814.1 PE=3 SV=4	1
Q5SGE0	Leucine-rich PPR motif-containing protein, mitochondrial OS=Rattus norvegicus OX=10116 GN=Lrpprc PE=1 SV=1	7
Q5U300	Ubiquitin-like modifier-activating enzyme 1 OS=Rattus norvegicus OX=10116 GN=Uba1 PE=1 SV=1	6
Q68FY0	Cytochrome b-c1 complex subunit 1, mitochondrial OS=Rattus norvegicus OX=10116 GN=Uqcrc1 PE=1 SV=1	6
Q4FZT0	Stomatin-like protein 2, mitochondrial OS=Rattus norvegicus OX=10116 GN=Stoml2 PE=1 SV=1	4
Q4KM71	Splicing factor proline and glutamine rich OS=Rattus norvegicus OX=10116 GN=Sfpq PE=1 SV=1	4
Q5RKJ9	RAB10, member RAS oncogene family OS=Rattus norvegicus OX=10116 GN=Rab10 PE=1 SV=1	2
F7F7A6	ATP-dependent RNA helicase OS=Rattus norvegicus OX=10116 GN=Eif4a1 PE=1 SV=1	2
P05369	Farnesyl pyrophosphate synthase OS=Rattus norvegicus OX=10116 GN=Fdps PE=2 SV=2	4
P52555	Endoplasmic reticulum resident protein 29 OS=Rattus norvegicus OX=10116 GN=Erp29 PE=1 SV=2	5
A0A8I6GAF8	Heterogeneous nuclear ribonucleoprotein C OS=Rattus norvegicus OX=10116 GN=Hnrnpc PE=1 SV=1	5
P29315	Ribonuclease inhibitor OS=Rattus norvegicus OX=10116 GN=Rnh1 PE=1 SV=2	5
A0A8I5ZMS1	Lamin B2 OS=Rattus norvegicus OX=10116 GN=Lmnb2 PE=1 SV=1	4
Q63507	60S ribosomal protein L14 OS=Rattus norvegicus OX=10116 GN=Rpl14 PE=1 SV=3	6
A0A8I6AAN3	Delta-1-pyrroline-5-carboxylate synthase OS=Rattus norvegicus OX=10116 GN=Aldh18a1 PE=3 SV=1	3
P11030	Acyl-CoA-binding protein OS=Rattus norvegicus OX=10116 GN=Dbi PE=1 SV=3	4
Q08163	Adenylyl cyclase-associated protein 1 OS=Rattus norvegicus OX=10116 GN=Cap1 PE=1 SV=3	3
P36972	Adenine phosphoribosyltransferase OS=Rattus norvegicus OX=10116 GN=Aprt PE=1 SV=1	5
A0A0G2JZI2	Glutamyl-prolyl-tRNA synthetase OS=Rattus norvegicus OX=10116 GN=Eprs1 PE=1 SV=2	7
A0A8I5Y665	CAD protein OS=Rattus norvegicus OX=10116 GN=Cad PE=1 SV=1	6
Q6AXT5	Ras-related protein Rab-21 OS=Rattus norvegicus OX=10116 GN=Rab21 PE=2 SV=1	5
A0A8I6ANC4	Coronin OS=Rattus norvegicus OX=10116 GN=Coro1c PE=1 SV=1	6
P42930	Heat shock protein beta-1 OS=Rattus norvegicus OX=10116 GN=Hspb1 PE=1 SV=1	6
A0A8I6AKK1	40S ribosomal protein S12 OS=Rattus norvegicus OX=10116 GN=LOC100364427 PE=3 SV=1	4
F1LMC7	Septin OS=Rattus norvegicus OX=10116 GN=Septin7 PE=1 SV=4	4
A0A8I6A8L3	Aspartyl aminopeptidase OS=Rattus norvegicus OX=10116 GN=Dnpep PE=1 SV=1	5
P20070	NADH-cytochrome b5 reductase 3 OS=Rattus norvegicus OX=10116 GN=Cyb5r3 PE=1 SV=2	2
Q4FZT9	26S proteasome non-ATPase regulatory subunit 2 OS=Rattus norvegicus OX=10116 GN=Psmd2 PE=1 SV=1	2
A0A8I6GDG3	Proliferation-associated 2G4 OS=Rattus norvegicus OX=10116 GN=Pa2g4 PE=1 SV=1	6
Q5FVM4	Non-POU domain-containing octamer-binding protein OS=Rattus norvegicus OX=10116 GN=Nono PE=1 SV=3	4
A0A8I6GI55	Stress-induced phosphoprotein 1 OS=Rattus norvegicus OX=10116 GN=Stip1 PE=1 SV=1	5
D4ACB8	T-complex protein 1 subunit theta OS=Rattus norvegicus OX=10116 GN=Cct8 PE=1 SV=1	7
P63029	Translationally-controlled tumor protein OS=Rattus norvegicus OX=10116 GN=Tpt1 PE=1 SV=1	4
P55063	Heat shock 70 kDa protein 1-like OS=Rattus norvegicus OX=10116 GN=Hspa1l PE=2 SV=2	2
A0A8L2Q170	ATP synthase subunit d, mitochondrial OS=Rattus norvegicus OX=10116 GN=Atp5pd PE=1 SV=1	4
F1LNF7	Isocitrate dehydrogenase [NAD] subunit, mitochondrial OS=Rattus norvegicus OX=10116 GN=Idh3a PE=3 SV=3	6
Q5RKI0	WD repeat-containing protein 1 OS=Rattus norvegicus OX=10116 GN=Wdr1 PE=1 SV=3	6
D4A9D6	RNA helicase OS=Rattus norvegicus OX=10116 GN=Dhx9 PE=1 SV=1	6
F1LV13	Heterogeneous nuclear ribonucleoprotein M OS=Rattus norvegicus OX=10116 GN=Hnrnpm PE=1 SV=2	5
A0A8L2Q0A6	ATP synthase-coupling factor 6, mitochondrial OS=Rattus norvegicus OX=10116 GN=Atp5pf PE=1 SV=1	3
A0A8I5ZQ92	Heterogeneous nuclear ribonucleoprotein R-like OS=Rattus norvegicus OX=10116 GN=Hnrnpr-ps2 PE=4 SV=1	2
P04182	Ornithine aminotransferase, mitochondrial OS=Rattus norvegicus OX=10116 GN=Oat PE=1 SV=1	5
A0A8I6A971	Dihydrolipoyl dehydrogenase OS=Rattus norvegicus OX=10116 GN=Dld PE=1 SV=1	5
P16391	RT1 class I histocompatibility antigen, AA alpha chain OS=Rattus norvegicus OX=10116 PE=1 SV=2	4
Q6AYK6	Calcyclin-binding protein OS=Rattus norvegicus OX=10116 GN=Cacybp PE=1 SV=1	3
A0A096MK68	ATP synthase subunit b OS=Rattus norvegicus OX=10116 GN=Atp5pb PE=1 SV=2	4
Q5U334	PVR cell adhesion molecule OS=Rattus norvegicus OX=10116 GN=Pvr PE=1 SV=1	5
Q5XFX0	Transgelin-2 OS=Rattus norvegicus OX=10116 GN=Tagln2 PE=1 SV=1	4
P35435	ATP synthase subunit gamma, mitochondrial OS=Rattus norvegicus OX=10116 GN=Atp5f1c PE=1 SV=2	4
O88656	Actin-related protein 2/3 complex subunit 1B OS=Rattus norvegicus OX=10116 GN=Arpc1b PE=1 SV=3	3
Q5RK10	60S ribosomal protein L13a OS=Rattus norvegicus OX=10116 GN=Rpl13a PE=1 SV=1	6
A0A8I6A7K2	Pyruvate kinase OS=Rattus norvegicus OX=10116 GN=ENSRNOG00000068788 PE=3 SV=1	1
P63326	40S ribosomal protein S10 OS=Rattus norvegicus OX=10116 GN=Rps10 PE=1 SV=1	6
P62832	60S ribosomal protein L23 OS=Rattus norvegicus OX=10116 GN=Rpl23 PE=2 SV=1	5
G3V786	Aldose reductase-related protein 1-like OS=Rattus norvegicus OX=10116 GN=Akr1b8 PE=3 SV=2	7
A0A8I6A795	Serine and arginine rich splicing factor 10 OS=Rattus norvegicus OX=10116 GN=Srsf10 PE=1 SV=1	4
A0A8I5ZUD0	60S ribosomal protein L17 OS=Rattus norvegicus OX=10116 GN=LOC120100542 PE=3 SV=1	6
B2GUZ3	formate--tetrahydrofolate ligase OS=Rattus norvegicus OX=10116 GN=Mthfd1l PE=1 SV=1	5
Q63584	Transmembrane emp24 domain-containing protein 10 OS=Rattus norvegicus OX=10116 GN=Tmed10 PE=1 SV=2	4
P84100	60S ribosomal protein L19 OS=Rattus norvegicus OX=10116 GN=Rpl19 PE=1 SV=1	4
A0A8I6A1Z5	Thioredoxin-related transmembrane protein 1 OS=Rattus norvegicus OX=10116 GN=Tmx1 PE=1 SV=1	3
Q68FU3	Electron transfer flavoprotein subunit beta OS=Rattus norvegicus OX=10116 GN=Etfb PE=1 SV=3	4
A0A8I5ZXF4	Heat shock protein 105 kDa OS=Rattus norvegicus OX=10116 GN=Hsph1 PE=1 SV=1	3
A0A8I6A8X0	Cytochrome c oxidase subunit OS=Rattus norvegicus OX=10116 GN=Cox6b1 PE=1 SV=1	4
Q8VHF5	Citrate synthase, mitochondrial OS=Rattus norvegicus OX=10116 GN=Cs PE=1 SV=1	6
Q6IMY8	Heterogeneous nuclear ribonucleoprotein U OS=Rattus norvegicus OX=10116 GN=Hnrnpu PE=1 SV=1	7
P82471	Guanine nucleotide-binding protein G(q) subunit alpha OS=Rattus norvegicus OX=10116 GN=Gnaq PE=2 SV=2	4
Q6P9V7	Proteasome (Prosome, macropain) activator subunit 1 OS=Rattus norvegicus OX=10116 GN=Psme1 PE=1 SV=1	4
P52925	High mobility group protein B2 OS=Rattus norvegicus OX=10116 GN=Hmgb2 PE=2 SV=2	3
A0A8I6AKV9	Nucleosome assembly protein 1-like 1 OS=Rattus norvegicus OX=10116 GN=Nap1l1 PE=1 SV=1	3
Q498E0	Thioredoxin domain-containing protein 12 OS=Rattus norvegicus OX=10116 GN=Txndc12 PE=2 SV=2	4
A0A8I6A2L6	RCG61099, isoform CRA_b OS=Rattus norvegicus OX=10116 GN=Srsf3 PE=4 SV=1	4
D3ZPN7	60S ribosomal protein L21 OS=Rattus norvegicus OX=10116 GN=ENSRNOG00000066953 PE=3 SV=1	3
A0A8I5ZPP2	Thy-1 cell surface antigen OS=Rattus norvegicus OX=10116 GN=Thy1 PE=4 SV=1	5
P61107	Ras-related protein Rab-14 OS=Rattus norvegicus OX=10116 GN=Rab14 PE=1 SV=3	2
Q8VD48	Dehydrogenase/reductase SDR family member 9 OS=Rattus norvegicus OX=10116 GN=Dhrs9 PE=1 SV=1	4
Q02874-1	Isoform 2 of Core histone macro-H2A.1 OS=Rattus norvegicus OX=10116 GN=Macroh2a1	3
A0A8I6GKV6	Pyruvate dehydrogenase E1 component subunit alpha OS=Rattus norvegicus OX=10116 GN=Pdha1 PE=1 SV=1	5
A0A8I6A6X9	Glucosidase II alpha subunit OS=Rattus norvegicus OX=10116 GN=Ganab PE=1 SV=1	6
P14408	Fumarate hydratase, mitochondrial OS=Rattus norvegicus OX=10116 GN=Fh PE=1 SV=2	4
A0A8L2QCS6	Cytochrome c oxidase subunit 4 OS=Rattus norvegicus OX=10116 GN=Cox4i1 PE=1 SV=1	5
F2Z3Q8	Karyopherin subunit beta 1 OS=Rattus norvegicus OX=10116 GN=Kpnb1 PE=1 SV=1	5
A0A8L2R7J1	Coiled-coil-helix-coiled-coil-helix domain containing 6 OS=Rattus norvegicus OX=10116 GN=Chchd6 PE=1 SV=1	4
D3ZEI0	60S ribosomal protein L28 OS=Rattus norvegicus OX=10116 GN=AABR07016623.1 PE=3 SV=3	1
A0A8I6AH57	Pyruvate carboxylase OS=Rattus norvegicus OX=10116 GN=Pc PE=1 SV=1	6
P05942	Protein S100-A4 OS=Rattus norvegicus OX=10116 GN=S100a4 PE=2 SV=1	4
A0A8I6A1Z1	Prosaposin OS=Rattus norvegicus OX=10116 GN=Psap PE=1 SV=1	5
A0A8L2QEQ4	Rab GDP dissociation inhibitor OS=Rattus norvegicus OX=10116 GN=Gdi2 PE=1 SV=1	3
A0A8L2QSI9	Chloride intracellular channel protein OS=Rattus norvegicus OX=10116 GN=Clic1 PE=1 SV=1	5
Q62636	Ras-related protein Rap-1b OS=Rattus norvegicus OX=10116 GN=Rap1b PE=1 SV=2	4
A0A2P1NRY1	RT1 class I, CE11 OS=Rattus norvegicus OX=10116 GN=RT1-A1 PE=1 SV=1	3
B2RZB7	Small nuclear ribonucleoprotein Sm D1 OS=Rattus norvegicus OX=10116 GN=Snrpd1 PE=1 SV=1	2
Q5PQX1	Torsin-1A-interacting protein 1 OS=Rattus norvegicus OX=10116 GN=Tor1aip1 PE=1 SV=1	3
P22509	rRNA 2'-O-methyltransferase fibrillarin OS=Rattus norvegicus OX=10116 GN=Fbl PE=1 SV=2	4
A0A8L2QK81	Staphylococcal nuclease domain-containing protein OS=Rattus norvegicus OX=10116 GN=Snd1 PE=1 SV=1	6
Q7TP42	Translocation protein SEC62 OS=Rattus norvegicus OX=10116 GN=Sec62 PE=1 SV=1	4
P05964	Protein S100-A6 OS=Rattus norvegicus OX=10116 GN=S100a6 PE=1 SV=3	3
G3V7A5	Low density lipoprotein receptor OS=Rattus norvegicus OX=10116 GN=Ldlr PE=1 SV=2	4
A0A8I6GKM3	PML nuclear body scaffold OS=Rattus norvegicus OX=10116 GN=Pml PE=1 SV=1	5
A0A8I5ZUG1	Glycerol-3-phosphate dehydrogenase OS=Rattus norvegicus OX=10116 GN=Gpd2 PE=1 SV=1	4
F7EZE5	Transcription factor BTF3 OS=Rattus norvegicus OX=10116 GN=Btf3 PE=1 SV=1	1
D3ZD23	ATP binding cassette subfamily E member 1 OS=Rattus norvegicus OX=10116 GN=Abce1 PE=4 SV=2	6
A0A8I6ARH8	Ribosomal protein L5 OS=Rattus norvegicus OX=10116 GN=Rpl5 PE=1 SV=1	4
A0A8I6AFS6	40S ribosomal protein S19 OS=Rattus norvegicus OX=10116 GN=Rps19 PE=3 SV=1	6
A0A8I5ZSP3	Tyrosine 3-monooxygenase/tryptophan 5-monooxygenase activation protein, epsilon OS=Rattus norvegicus OX=10116 GN=Ywhae PE=1 SV=1	4
P13803	Electron transfer flavoprotein subunit alpha, mitochondrial OS=Rattus norvegicus OX=10116 GN=Etfa PE=1 SV=4	4
A0A8I6AD55	Coiled-coil-helix-coiled-coil-helix domain containing 3 OS=Rattus norvegicus OX=10116 GN=Chchd3 PE=1 SV=1	5
F1LM47	Succinate--CoA ligase [ADP-forming] subunit beta, mitochondrial OS=Rattus norvegicus OX=10116 GN=Sucla2 PE=1 SV=1	5
Q3T1J1	Eukaryotic translation initiation factor 5A-1 OS=Rattus norvegicus OX=10116 GN=Eif5a PE=1 SV=3	2
A0A8I5ZP83	Charged multivesicular body protein 4B OS=Rattus norvegicus OX=10116 GN=Chmp4b PE=1 SV=1	4
D3ZXF9	Mitochondrial ribosomal protein L12 OS=Rattus norvegicus OX=10116 GN=Mrpl12 PE=1 SV=1	3
Q5RKI1	Eukaryotic initiation factor 4A-II OS=Rattus norvegicus OX=10116 GN=Eif4a2 PE=1 SV=1	1
Q9WUD9	Proto-oncogene tyrosine-protein kinase Src OS=Rattus norvegicus OX=10116 GN=Src PE=1 SV=4	4
A0A8I6AH91	Poly(rC) binding protein 1 OS=Rattus norvegicus OX=10116 GN=Pcbp1 PE=1 SV=1	3
Q5M9H7	DnaJ (Hsp40) homolog, subfamily A, member 2 OS=Rattus norvegicus OX=10116 GN=Dnaja2 PE=1 SV=1	2
P62963	Profilin-1 OS=Rattus norvegicus OX=10116 GN=Pfn1 PE=1 SV=2	3
Q6UPR8	Endoplasmic reticulum metallopeptidase 1 OS=Rattus norvegicus OX=10116 GN=Ermp1 PE=1 SV=1	4
Q6P6V0	Glucose-6-phosphate isomerase OS=Rattus norvegicus OX=10116 GN=Gpi PE=1 SV=1	6
F7F1W2	Nascent polypeptide associated complex subunit alpha OS=Rattus norvegicus OX=10116 GN=Naca PE=1 SV=1	2
Q5XIM9	T-complex protein 1 subunit beta OS=Rattus norvegicus OX=10116 GN=Cct2 PE=1 SV=3	5
A0A8I6A0U2	Peroxiredoxin 3 OS=Rattus norvegicus OX=10116 GN=Prdx3 PE=1 SV=1	3
Q5EAJ6	Inhibitor of nuclear factor kappa-B kinase-interacting protein OS=Rattus norvegicus OX=10116 GN=Ikbip PE=2 SV=1	4
A0A8I6AK29	Nucleosome assembly protein 1-like 4 OS=Rattus norvegicus OX=10116 GN=Nap1l4 PE=1 SV=1	2
O88767	Parkinson disease protein 7 homolog OS=Rattus norvegicus OX=10116 GN=Park7 PE=1 SV=1	5
Q6AY23	Pyrroline-5-carboxylate reductase 2 OS=Rattus norvegicus OX=10116 GN=Pycr2 PE=2 SV=1	3
A0A8I5ZLA4	Ubiquitin carboxyl-terminal hydrolase OS=Rattus norvegicus OX=10116 GN=Usp5 PE=1 SV=1	4
P10760	Adenosylhomocysteinase OS=Rattus norvegicus OX=10116 GN=Ahcy PE=1 SV=3	5
A0A8L2Q865	Microtubule-associated protein, RP/EB family, member 1 OS=Rattus norvegicus OX=10116 GN=Mapre1 PE=1 SV=1	2
B2RZ37	Receptor expression-enhancing protein 5 OS=Rattus norvegicus OX=10116 GN=Reep5 PE=1 SV=1	5
A0A8I6GIM4	Transmembrane protein 43 OS=Rattus norvegicus OX=10116 GN=Tmem43 PE=1 SV=1	2
D3ZKI0	Ig-like domain-containing protein OS=Rattus norvegicus OX=10116 GN=AABR07044383.1 PE=1 SV=4	2
A0A8I5ZJK8	C-1-tetrahydrofolate synthase, cytoplasmic OS=Rattus norvegicus OX=10116 GN=Mthfd1 PE=1 SV=1	5
P48450	Lanosterol synthase OS=Rattus norvegicus OX=10116 GN=Lss PE=1 SV=2	4
A0A8I6AF05	oxoglutarate dehydrogenase (succinyl-transferring) OS=Rattus norvegicus OX=10116 GN=Ogdh PE=1 SV=1	3
D3ZLL8	40S ribosomal protein S15a OS=Rattus norvegicus OX=10116 GN=Rps15al4 PE=3 SV=1	5
O88989	Malate dehydrogenase, cytoplasmic OS=Rattus norvegicus OX=10116 GN=Mdh1 PE=1 SV=3	4
A0A8I6A6Z2	Capping actin protein, gelsolin like OS=Rattus norvegicus OX=10116 GN=Capg PE=1 SV=1	4
A0A8I6AAI6	Transmembrane p24 trafficking protein 9 OS=Rattus norvegicus OX=10116 GN=Tmed9 PE=1 SV=1	3
P17702	60S ribosomal protein L28 OS=Rattus norvegicus OX=10116 GN=Rpl28 PE=1 SV=4	1
A0A8I6ACU9	Mitochondrial import inner membrane translocase subunit TIM50 OS=Rattus norvegicus OX=10116 GN=Timm50 PE=1 SV=1	4
Q8K3E7	Protein dpy-30 homolog OS=Rattus norvegicus OX=10116 GN=Dpy30 PE=1 SV=1	2
A0A8I6A6M0	ATP synthase membrane subunit g OS=Rattus norvegicus OX=10116 GN=Atp5mg PE=1 SV=1	2
Q71TY3	40S ribosomal protein S27 OS=Rattus norvegicus OX=10116 GN=Rps27 PE=1 SV=3	2
A0A8I5Y7K9	Metadherin OS=Rattus norvegicus OX=10116 GN=Mtdh PE=1 SV=1	3
Q811A3	Procollagen-lysine,2-oxoglutarate 5-dioxygenase 2 OS=Rattus norvegicus OX=10116 GN=Plod2 PE=2 SV=1	3
Q6P685	Eukaryotic translation initiation factor 2 subunit beta OS=Rattus norvegicus OX=10116 GN=Eif2s2 PE=1 SV=1	3
D3ZUB0	Reticulocalbin 1 OS=Rattus norvegicus OX=10116 GN=Rcn1 PE=1 SV=1	2
P32551	Cytochrome b-c1 complex subunit 2, mitochondrial OS=Rattus norvegicus OX=10116 GN=Uqcrc2 PE=1 SV=2	4
A0A8I5ZSB0	Interferon gamma induced GTPase OS=Rattus norvegicus OX=10116 GN=Igtp PE=1 SV=1	3
A0A8J8XB15	RT1 class I, locus CE14 OS=Rattus norvegicus OX=10116 GN=RT1-CE14 PE=3 SV=1	1
F1LT35	Similar to 60S ribosomal protein L23a OS=Rattus norvegicus OX=10116 GN=RGD1564606 PE=3 SV=2	4
P97536	Cullin-associated NEDD8-dissociated protein 1 OS=Rattus norvegicus OX=10116 GN=Cand1 PE=1 SV=1	3
P85971	6-phosphogluconolactonase OS=Rattus norvegicus OX=10116 GN=Pgls PE=1 SV=1	3
Q9R1T1	Barrier-to-autointegration factor OS=Rattus norvegicus OX=10116 GN=Banf1 PE=1 SV=1	5
Q9JHL4	Drebrin-like protein OS=Rattus norvegicus OX=10116 GN=Dbnl PE=1 SV=1	2
A0A8I6GIJ8	Solute carrier family 25 member 11 OS=Rattus norvegicus OX=10116 GN=Slc25a11 PE=1 SV=1	4
A0A140TAA4	Programmed cell death 6-interacting protein OS=Rattus norvegicus OX=10116 GN=Pdcd6ip PE=1 SV=1	4
A0A8I6AMG9	GrpE protein homolog OS=Rattus norvegicus OX=10116 GN=Grpel1 PE=1 SV=1	4
Q6AYU2	Pcbp2 protein OS=Rattus norvegicus OX=10116 GN=Pcbp2 PE=1 SV=1	2
A0A8I6A304	Brain abundant, membrane attached signal protein 1 OS=Rattus norvegicus OX=10116 GN=Basp1 PE=1 SV=1	2
F7F0L0	CTP synthase OS=Rattus norvegicus OX=10116 GN=Ctps1 PE=1 SV=1	4
A0A0G2JWD2	RNA-binding protein FXR1 OS=Rattus norvegicus OX=10116 GN=Fxr1 PE=1 SV=2	3
A0A0H2UHE1	Succinate--CoA ligase [ADP/GDP-forming] subunit alpha, mitochondrial OS=Rattus norvegicus OX=10116 GN=Suclg1 PE=1 SV=1	3
Q7TMC7	Signal recognition particle receptor subunit beta OS=Rattus norvegicus OX=10116 GN=Tf PE=1 SV=1	3
A0A8J8YFZ4	Polypyrimidine tract-binding protein 1 OS=Rattus norvegicus OX=10116 GN=Ptbp1 PE=1 SV=1	4
Q8R2H0	V-type proton ATPase subunit G OS=Rattus norvegicus OX=10116 GN=Atp6v1g2 PE=1 SV=1	1
E9PT66	Splicing factor 3b, subunit 3 OS=Rattus norvegicus OX=10116 GN=Sf3b3 PE=1 SV=2	3
F7EXY7	Solute carrier family 25 member 24 OS=Rattus norvegicus OX=10116 GN=Slc25a24 PE=1 SV=1	6
A0A8I5ZUB2	Organic solute carrier partner 1 OS=Rattus norvegicus OX=10116 GN=Oscp1 PE=3 SV=1	3
A0A8L2Q1B0	Peroxiredoxin 4 OS=Rattus norvegicus OX=10116 GN=Prdx4 PE=1 SV=1	4
A0A8I6G5P1	Heterogeneous nuclear ribonucleoprotein D-like OS=Rattus norvegicus OX=10116 GN=Hnrnpdl PE=1 SV=1	3
F1LMA7	Collagen-binding factor Endo180 OS=Rattus norvegicus OX=10116 GN=Mrc2 PE=1 SV=3	2
Q5FVQ4	Malectin OS=Rattus norvegicus OX=10116 GN=Mlec PE=2 SV=1	4
A0A8L2R8Y3	Macrophage migration inhibitory factor OS=Rattus norvegicus OX=10116 GN=Mif PE=1 SV=1	3
A0A8L2Q9A7	Succinate dehydrogenase [ubiquinone] flavoprotein subunit, mitochondrial OS=Rattus norvegicus OX=10116 GN=Sdha PE=1 SV=1	3
A0A0G2K3V7	DNA topoisomerase I OS=Rattus norvegicus OX=10116 GN=Top1 PE=1 SV=1	3
E9PTS4	DNA replication licensing factor MCM5 OS=Rattus norvegicus OX=10116 GN=Mcm5 PE=3 SV=3	4
A0A8I6AJ41	Hydroxysteroid (17-beta) dehydrogenase 10 OS=Rattus norvegicus OX=10116 GN=Hsd17b10 PE=1 SV=1	3
Q6PDU1	Serine/arginine-rich splicing factor 2 OS=Rattus norvegicus OX=10116 GN=Srsf2 PE=1 SV=3	3
P12749	60S ribosomal protein L26 OS=Rattus norvegicus OX=10116 GN=Rpl26 PE=1 SV=1	5
A0A0G2K737	Thioredoxin-like 1 OS=Rattus norvegicus OX=10116 GN=Txnl1 PE=1 SV=1	3
Q9JJ54	Heterogeneous nuclear ribonucleoprotein D0 OS=Rattus norvegicus OX=10116 GN=Hnrnpd PE=1 SV=2	4
Q68A21	Transcriptional activator protein Pur-beta OS=Rattus norvegicus OX=10116 GN=Purb PE=1 SV=3	3
P62250	40S ribosomal protein S16 OS=Rattus norvegicus OX=10116 GN=Rps16 PE=1 SV=2	6
A0A0G2K9F6	High mobility group nucleosomal binding domain 2 OS=Rattus norvegicus OX=10116 GN=Hmgn2 PE=1 SV=1	1
M0R9Q1	RCG48334, isoform CRA_e OS=Rattus norvegicus OX=10116 GN=Rbm14 PE=1 SV=1	3
Q66HF1	NADH-ubiquinone oxidoreductase 75 kDa subunit, mitochondrial OS=Rattus norvegicus OX=10116 GN=Ndufs1 PE=1 SV=1	3
A0A8I6AH92	Small RNA binding exonuclease protection factor La OS=Rattus norvegicus OX=10116 GN=Ssb PE=1 SV=1	4
A0A8L2QFL2	Myosin 1C OS=Rattus norvegicus OX=10116 GN=Myo1c PE=1 SV=1	4
Q66H50	Fatty acyl-CoA reductase 1 OS=Rattus norvegicus OX=10116 GN=Far1 PE=2 SV=1	4
A0A0G2K8P3	E3 ubiquitin-protein ligase OS=Rattus norvegicus OX=10116 GN=Nedd4 PE=1 SV=1	5
A0A8I6A2V9	Calcium uniporter protein OS=Rattus norvegicus OX=10116 GN=Mcu PE=1 SV=1	1
A0A8L2UI53	Endoplasmic reticulum oxidoreductase 1 alpha OS=Rattus norvegicus OX=10116 GN=Ero1a PE=1 SV=1	3
P63095	Guanine nucleotide-binding protein G(s) subunit alpha isoforms short OS=Rattus norvegicus OX=10116 GN=Gnas PE=1 SV=1	3
Q3B8Q2	Eukaryotic initiation factor 4A-III OS=Rattus norvegicus OX=10116 GN=Eif4a3 PE=1 SV=1	1
Q5U2Q7	Eukaryotic peptide chain release factor subunit 1 OS=Rattus norvegicus OX=10116 GN=Etf1 PE=2 SV=3	3
Q6MGA3	ABC-type antigen peptide transporter OS=Rattus norvegicus OX=10116 GN=Tap2 PE=1 SV=1	2
A0A8I5YBE8	WAS/WASL-interacting protein family member 3-like OS=Rattus norvegicus OX=10116 GN=Pura PE=1 SV=1	1
A0A8I6GLX8	RCG48356, isoform CRA_b OS=Rattus norvegicus OX=10116 GN=Tjp2 PE=1 SV=1	4
Q04931	FACT complex subunit SSRP1 OS=Rattus norvegicus OX=10116 GN=Ssrp1 PE=1 SV=2	3
P36876	Serine/threonine-protein phosphatase 2A 55 kDa regulatory subunit B alpha isoform OS=Rattus norvegicus OX=10116 GN=Ppp2r2a PE=2 SV=1	4
A0A8I6A9G6	Coatomer subunit gamma OS=Rattus norvegicus OX=10116 GN=Copg1 PE=1 SV=1	3
M0RC12	La-related protein 7 OS=Rattus norvegicus OX=10116 GN=Larp7 PE=1 SV=3	4
F1M706	60S ribosomal protein L36 OS=Rattus norvegicus OX=10116 GN=LOC100360439 PE=1 SV=1	3
D3ZX87	60S ribosomal protein L31 OS=Rattus norvegicus OX=10116 GN=LOC100910017 PE=3 SV=3	3
A0A0G2K700	H/ACA ribonucleoprotein complex subunit DKC1 OS=Rattus norvegicus OX=10116 GN=Dkc1 PE=1 SV=2	4
A0A8I6G4V0	Ribosomal protein L10-like OS=Rattus norvegicus OX=10116 GN=Rpl10l PE=1 SV=1	4
A0A0G2K022	Reticulocalbin 3 OS=Rattus norvegicus OX=10116 GN=Rcn3 PE=1 SV=1	3
A0A8I6AG33	Transportin 1 OS=Rattus norvegicus OX=10116 GN=Tnpo1 PE=1 SV=1	3
D3ZFA8	40S ribosomal protein S17 OS=Rattus norvegicus OX=10116 GN=LOC100362366 PE=3 SV=1	2
P70470	Acyl-protein thioesterase 1 OS=Rattus norvegicus OX=10116 GN=Lypla1 PE=1 SV=1	2
A0A096MKG6	Heterochromatin protein 1, binding protein 3 OS=Rattus norvegicus OX=10116 GN=Hp1bp3 PE=1 SV=2	4
P68101	Eukaryotic translation initiation factor 2 subunit 1 OS=Rattus norvegicus OX=10116 GN=Eif2s1 PE=1 SV=2	5
Q3T1L0	Aldehyde dehydrogenase family 16 member A1 OS=Rattus norvegicus OX=10116 GN=Aldh16a1 PE=2 SV=1	2
Q9JLA3	UDP-glucose:glycoprotein glucosyltransferase 1 OS=Rattus norvegicus OX=10116 GN=Uggt1 PE=1 SV=2	4
Q99MZ8	LIM and SH3 domain protein 1 OS=Rattus norvegicus OX=10116 GN=Lasp1 PE=1 SV=1	4
Q5M7W5	Microtubule-associated protein 4 OS=Rattus norvegicus OX=10116 GN=Map4 PE=1 SV=1	3
O35532	Methylsterol monooxygenase 1 OS=Rattus norvegicus OX=10116 GN=Msmo1 PE=1 SV=1	1
A0A8I5ZXN5	Signal peptidase complex subunit 2 OS=Rattus norvegicus OX=10116 GN=Spcs2 PE=1 SV=1	1
Q03344	ATPase inhibitor, mitochondrial OS=Rattus norvegicus OX=10116 GN=Atp5if1 PE=3 SV=2	3
A0A8I6GGN1	Myosin Ib OS=Rattus norvegicus OX=10116 GN=Myo1b PE=1 SV=1	3
A0A8I5ZX23	threonine--tRNA ligase OS=Rattus norvegicus OX=10116 GN=Tars1 PE=1 SV=1	4
G3V6S8	Serine/arginine-rich splicing factor 6 OS=Rattus norvegicus OX=10116 GN=Srsf6 PE=1 SV=1	4
A0A8I5ZM12	Annexin OS=Rattus norvegicus OX=10116 GN=Anxa7 PE=1 SV=1	4
A0A8I5ZYX0	Solute carrier family 25 member 17 OS=Rattus norvegicus OX=10116 GN=Slc25a17 PE=1 SV=1	4
P62083	40S ribosomal protein S7 OS=Rattus norvegicus OX=10116 GN=Rps7 PE=1 SV=1	4
D4A781	Importin 5 OS=Rattus norvegicus OX=10116 GN=Ipo5 PE=1 SV=1	2
A0A8I6GF99	Phosphate carrier protein, mitochondrial OS=Rattus norvegicus OX=10116 GN=Tmpo PE=1 SV=1	4
P60123	RuvB-like 1 OS=Rattus norvegicus OX=10116 GN=Ruvbl1 PE=1 SV=1	3
A0A8I6A3B7	F-actin-capping protein subunit beta OS=Rattus norvegicus OX=10116 GN=Capzb PE=1 SV=1	3
Q6IN22	Cathepsin B OS=Rattus norvegicus OX=10116 GN=Ctsb PE=1 SV=1	2
Q6NYB7	Ras-related protein Rab-1A OS=Rattus norvegicus OX=10116 GN=Rab1A PE=1 SV=3	2
A0A8I6A5G9	GM2 ganglioside activator OS=Rattus norvegicus OX=10116 GN=Gm2a PE=1 SV=1	2
A0A8I5ZUG8	Proteasome 26S subunit, ATPase 3 OS=Rattus norvegicus OX=10116 GN=Psmc3 PE=1 SV=1	3
D4AC36	Eukaryotic translation initiation factor 3 subunit F OS=Rattus norvegicus OX=10116 GN=Eif3f PE=1 SV=3	1
A0A0G2K0Y2	Insulin-like growth factor 2 mRNA binding protein 3 OS=Rattus norvegicus OX=10116 GN=Igf2bp3 PE=1 SV=1	3
F7F9V5	Canopy FGF signaling regulator 2 OS=Rattus norvegicus OX=10116 GN=Cnpy2 PE=1 SV=1	2
P35213	14-3-3 protein beta/alpha OS=Rattus norvegicus OX=10116 GN=Ywhab PE=1 SV=3	2
A0A8I6APN3	protein disulfide-isomerase OS=Rattus norvegicus OX=10116 GN=Txndc5 PE=1 SV=1	2
A0A8I6AGJ8	peptidylprolyl isomerase OS=Rattus norvegicus OX=10116 GN=Fkbp3 PE=1 SV=1	3
A0A8I6AI89	Vacuolar protein sorting-associated protein 35 OS=Rattus norvegicus OX=10116 GN=Vps35 PE=1 SV=1	3
Q9Z0W7	Chloride intracellular channel protein 4 OS=Rattus norvegicus OX=10116 GN=Clic4 PE=1 SV=3	1
A1A5P2	Ribosome biogenesis regulatory protein homolog OS=Rattus norvegicus OX=10116 GN=Rrs1 PE=2 SV=1	4
B0BN18	Prefoldin subunit 2 OS=Rattus norvegicus OX=10116 GN=Pfdn2 PE=2 SV=1	2
A0A8I6ALI7	NFU1 iron-sulfur cluster scaffold homolog, mitochondrial OS=Rattus norvegicus OX=10116 GN=Nfu1 PE=1 SV=1	2
A0A8I6A4E6	RALY heterogeneous nuclear ribonucleoprotein OS=Rattus norvegicus OX=10116 GN=Raly PE=1 SV=1	4
Q4KM74	Vesicle-trafficking protein SEC22b OS=Rattus norvegicus OX=10116 GN=Sec22b PE=1 SV=3	3
F7FLB7	Annexin OS=Rattus norvegicus OX=10116 GN=Anxa11 PE=1 SV=1	5
F1M853	Ribosome binding protein 1 OS=Rattus norvegicus OX=10116 GN=Rrbp1 PE=1 SV=3	4
D4ACW1	NOP2 nucleolar protein OS=Rattus norvegicus OX=10116 GN=Nop2 PE=1 SV=3	4
Q562B5	Serine/threonine-protein phosphatase PGAM5, mitochondrial OS=Rattus norvegicus OX=10116 GN=Pgam5 PE=2 SV=1	6
P43278	Histone H1.0 OS=Rattus norvegicus OX=10116 GN=H1-0 PE=2 SV=2	3
D4A636	IKAROS family zinc finger 4 OS=Rattus norvegicus OX=10116 GN=Ikzf4 PE=3 SV=3	2
D3ZGF1	CD44 antigen OS=Rattus norvegicus OX=10116 GN=Cd44 PE=1 SV=4	3
A0A0H2UH99	60S ribosomal protein L24 OS=Rattus norvegicus OX=10116 GN=Rpl24 PE=1 SV=1	3
F1LZW6	Electrogenic aspartate/glutamate antiporter SLC25A13, mitochondrial OS=Rattus norvegicus OX=10116 GN=Slc25a13 PE=3 SV=4	3
Q4KM49	Tyrosine--tRNA ligase, cytoplasmic OS=Rattus norvegicus OX=10116 GN=Yars1 PE=2 SV=3	5
P04906	Glutathione S-transferase P OS=Rattus norvegicus OX=10116 GN=Gstp1 PE=1 SV=2	3
Q9ES21	Phosphatidylinositol-3-phosphatase SAC1 OS=Rattus norvegicus OX=10116 GN=Sacm1l PE=1 SV=1	4
A0A8I6AQI0	RB binding protein 4, chromatin remodeling factor OS=Rattus norvegicus OX=10116 GN=Rbbp4 PE=1 SV=1	3
A0A0G2JSV2	Carbonyl reductase (NADPH) OS=Rattus norvegicus OX=10116 GN=Cbr1 PE=1 SV=1	3
A0A8I6A550	calcium/calmodulin-dependent protein kinase OS=Rattus norvegicus OX=10116 GN=Camk2d PE=1 SV=1	2
A0A8I5ZZ29	Vesicle-associated membrane protein 3 OS=Rattus norvegicus OX=10116 GN=Vamp3 PE=1 SV=1	2
A0A8I6A6J5	Sad1 and UNC84 domain containing 2 OS=Rattus norvegicus OX=10116 GN=Sun2 PE=1 SV=1	3
G3V7L6	Proteasome (Prosome, macropain) 26S subunit, ATPase 2, isoform CRA_d OS=Rattus norvegicus OX=10116 GN=Psmc2 PE=1 SV=1	2
A0A8I5Y510	Calpain-2 catalytic subunit OS=Rattus norvegicus OX=10116 GN=Capn2 PE=1 SV=1	3
Q68FT7	Phenylalanine--tRNA ligase beta subunit OS=Rattus norvegicus OX=10116 GN=Farsb PE=1 SV=1	3
Q9WVB1	Ras-related protein Rab-6A OS=Rattus norvegicus OX=10116 GN=Rab6a PE=1 SV=2	4
A0A0G2JUE7	asparagine--tRNA ligase OS=Rattus norvegicus OX=10116 GN=Nars1 PE=1 SV=1	4
B1H282	Collagen beta(1-O)galactosyltransferase 1 OS=Rattus norvegicus OX=10116 GN=Colgalt1 PE=1 SV=1	3
A0A8L2UP21	Elongin-C OS=Rattus norvegicus OX=10116 GN=Eloc PE=3 SV=1	2
D3ZTR5	RCG21454 OS=Rattus norvegicus OX=10116 GN=Chchd2l2 PE=4 SV=1	1
A0A8I6APC4	Dihydroorotate dehydrogenase (quinone), mitochondrial OS=Rattus norvegicus OX=10116 GN=Dhodh PE=1 SV=1	2
Q7M0E3	Destrin OS=Rattus norvegicus OX=10116 GN=Dstn PE=1 SV=3	2
Q5U302	Catenin (Cadherin associated protein), alpha 1 OS=Rattus norvegicus OX=10116 GN=Ctnna1 PE=1 SV=1	3
A0A0G2JSZ1	RAB31, member RAS oncogene family OS=Rattus norvegicus OX=10116 GN=Rab31 PE=4 SV=2	2
A0A8I6A9E2	SAMM50 sorting and assembly machinery component OS=Rattus norvegicus OX=10116 GN=Samm50 PE=1 SV=1	3
A0A0G2KAW7	Eukaryotic translation initiation factor 4H OS=Rattus norvegicus OX=10116 GN=Eif4h PE=1 SV=2	2
A0A8I6GLI9	60S ribosomal protein L35a OS=Rattus norvegicus OX=10116 GN=Rpl35a PE=3 SV=1	5
P08753	Guanine nucleotide-binding protein G(i) subunit alpha-3 OS=Rattus norvegicus OX=10116 GN=Gnai3 PE=1 SV=3	1
A0A0H2UHX1	Reticulon OS=Rattus norvegicus OX=10116 GN=Rtn3 PE=1 SV=2	1
Q05BA4	Myadm protein OS=Rattus norvegicus OX=10116 GN=Myadm PE=1 SV=1	2
B0BNJ4	ETHE1, persulfide dioxygenase OS=Rattus norvegicus OX=10116 GN=Ethe1 PE=1 SV=1	2
Q811A2	Bone marrow stromal antigen 2 OS=Rattus norvegicus OX=10116 GN=Bst2 PE=1 SV=1	2
A0A8I5ZTU5	RAN binding protein 1 OS=Rattus norvegicus OX=10116 GN=Ranbp1 PE=1 SV=1	3
A0A8L2QB21	Bifunctional purine biosynthesis protein ATIC OS=Rattus norvegicus OX=10116 GN=Atic PE=1 SV=1	2
A0A0H2UH90	von Willebrand factor A domain containing 5A OS=Rattus norvegicus OX=10116 GN=Vwa5a PE=4 SV=2	2
A0A8L2QPP4	F-actin-capping protein subunit alpha OS=Rattus norvegicus OX=10116 GN=Capza1 PE=1 SV=1	1
A0A0G2K509	Keratin, type II cytoskeletal 1 OS=Rattus norvegicus OX=10116 GN=Krt1 PE=1 SV=2	2
A0A8I5XV96	Phenylalanine--tRNA ligase alpha subunit OS=Rattus norvegicus OX=10116 GN=Syce2 PE=1 SV=1	2
A0A8I6G2K0	Peroxiredoxin 2 OS=Rattus norvegicus OX=10116 GN=Prdx2 PE=1 SV=1	3
Q68FS4	Cytosol aminopeptidase OS=Rattus norvegicus OX=10116 GN=Lap3 PE=1 SV=1	3
O35796	Complement component 1 Q subcomponent-binding protein, mitochondrial OS=Rattus norvegicus OX=10116 GN=C1qbp PE=1 SV=2	2
Q3T1K5	F-actin-capping protein subunit alpha-2 OS=Rattus norvegicus OX=10116 GN=Capza2 PE=1 SV=1	1
A0A8I6ASL3	Aldehyde dehydrogenase 9 family, member A1 OS=Rattus norvegicus OX=10116 GN=Aldh9a1 PE=1 SV=1	3
G3V6W6	Proteasome 26S subunit, ATPase 6 OS=Rattus norvegicus OX=10116 GN=Psmc6 PE=1 SV=1	3
B5DF65	Biliverdin reductase B OS=Rattus norvegicus OX=10116 GN=Blvrb PE=1 SV=1	3
G3V887	V-type proton ATPase subunit a OS=Rattus norvegicus OX=10116 GN=Tcirg1 PE=1 SV=2	3
O08629	Transcription intermediary factor 1-beta OS=Rattus norvegicus OX=10116 GN=Trim28 PE=1 SV=2	2
G3V9Z3	Amine oxidase OS=Rattus norvegicus OX=10116 GN=Maoa PE=1 SV=2	2
Q4FZY0	EF-hand domain-containing protein D2 OS=Rattus norvegicus OX=10116 GN=Efhd2 PE=1 SV=1	1
D3ZVA5	Fibrillarin-like 1 OS=Rattus norvegicus OX=10116 GN=Fbll1 PE=3 SV=2	1
A0A8I6GLD1	Reticulon OS=Rattus norvegicus OX=10116 GN=Rtn4 PE=1 SV=1	2
A0A8I6A1N0	Cytochrome b5 type A OS=Rattus norvegicus OX=10116 GN=Cyb5a PE=1 SV=1	1
P11232	Thioredoxin OS=Rattus norvegicus OX=10116 GN=Txn PE=1 SV=2	2
F7EUC3	Serpin family B member 6A OS=Rattus norvegicus OX=10116 GN=Serpinb6a PE=1 SV=1	2
P29419	ATP synthase subunit e, mitochondrial OS=Rattus norvegicus OX=10116 GN=Atp5me PE=1 SV=3	3
B2RYQ5	Enhancer of rudimentary homolog OS=Rattus norvegicus OX=10116 GN=Erh PE=1 SV=1	3
A0A8I6GGZ1	Transporter 1, ATP binding cassette subfamily B member OS=Rattus norvegicus OX=10116 GN=Tap1 PE=1 SV=1	3
Q498R3	DnaJ homolog subfamily C member 10 OS=Rattus norvegicus OX=10116 GN=Dnajc10 PE=2 SV=2	2
P30835	ATP-dependent 6-phosphofructokinase, liver type OS=Rattus norvegicus OX=10116 GN=Pfkl PE=1 SV=3	3
A0A8I6ACJ4	procollagen-proline 4-dioxygenase OS=Rattus norvegicus OX=10116 GN=P4ha2 PE=1 SV=1	3
Q3B7U9	Peptidyl-prolyl cis-trans isomerase FKBP8 OS=Rattus norvegicus OX=10116 GN=Fkbp8 PE=2 SV=1	3
A0A8I5ZUC6	Hydroxysteroid dehydrogenase like 2 OS=Rattus norvegicus OX=10116 GN=Hsdl2 PE=1 SV=1	2
A0A8L2QBW2	Cytochrome c oxidase subunit 5B, mitochondrial OS=Rattus norvegicus OX=10116 GN=Cox5b PE=1 SV=1	3
A0A8I6ASV0	EF-hand domain family, member D1 OS=Rattus norvegicus OX=10116 GN=Efhd1 PE=4 SV=1	1
A0A8I6AJ28	hexokinase OS=Rattus norvegicus OX=10116 GN=Hk1 PE=1 SV=1	2
B2RYP0	Ras homolog family member C OS=Rattus norvegicus OX=10116 GN=Rhoc PE=1 SV=1	3
D4A9Q3	40S ribosomal protein S23 OS=Rattus norvegicus OX=10116 GN=RGD1563570 PE=3 SV=1	2
A0A8I6A6A2	non-specific serine/threonine protein kinase OS=Rattus norvegicus OX=10116 GN=Slk PE=1 SV=1	3
P49432	Pyruvate dehydrogenase E1 component subunit beta, mitochondrial OS=Rattus norvegicus OX=10116 GN=Pdhb PE=1 SV=2	3
A0A8I6GMH0	Long-chain specific acyl-CoA dehydrogenase, mitochondrial OS=Rattus norvegicus OX=10116 GN=Acadl PE=1 SV=1	4
P08461	Dihydrolipoyllysine-residue acetyltransferase component of pyruvate dehydrogenase complex, mitochondrial OS=Rattus norvegicus OX=10116 GN=Dlat PE=1 SV=3	4
D4A4J0	FACT complex subunit OS=Rattus norvegicus OX=10116 GN=Supt16h PE=1 SV=2	1
A0A8L2Q9K9	Mesencephalic astrocyte-derived neurotrophic factor OS=Rattus norvegicus OX=10116 GN=Manf PE=1 SV=1	2
P35434	ATP synthase subunit delta, mitochondrial OS=Rattus norvegicus OX=10116 GN=Atp5f1d PE=1 SV=2	2
A0A8I6A2Y8	NSFL1 cofactor OS=Rattus norvegicus OX=10116 GN=Nsfl1c PE=1 SV=1	2
B5DF91	ELAV-like protein 1 OS=Rattus norvegicus OX=10116 GN=Elavl1 PE=1 SV=1	2
Q9JJ19	Na(+)/H(+) exchange regulatory cofactor NHE-RF1 OS=Rattus norvegicus OX=10116 GN=Nherf1 PE=1 SV=3	3
Q78P75	Dynein light chain 2, cytoplasmic OS=Rattus norvegicus OX=10116 GN=Dynll2 PE=1 SV=1	1
P24051	40S ribosomal protein S27-like OS=Rattus norvegicus OX=10116 GN=Rps27l PE=1 SV=3	2
G3V9U2	Acetyl-CoA acyltransferase 2 OS=Rattus norvegicus OX=10116 GN=Acaa2 PE=1 SV=3	3
A0A0G2K4Q0	Isocitrate dehydrogenase [NAD] subunit, mitochondrial OS=Rattus norvegicus OX=10116 GN=Idh3g PE=1 SV=1	3
Q75Q41	Mitochondrial import receptor subunit TOM22 homolog OS=Rattus norvegicus OX=10116 GN=Tomm22 PE=1 SV=1	1
A0A8I6A458	LUC7-like OS=Rattus norvegicus OX=10116 GN=Luc7l PE=1 SV=1	2
Q6P7A9	Lysosomal alpha-glucosidase OS=Rattus norvegicus OX=10116 GN=Gaa PE=2 SV=1	2
Q5BJU0	RAS related 2 OS=Rattus norvegicus OX=10116 GN=Rras2 PE=1 SV=1	2
A0A8I5ZNN3	RuvB-like helicase OS=Rattus norvegicus OX=10116 GN=Ruvbl2 PE=1 SV=1	1
A0A8I6GA01	Adenylosuccinate synthetase OS=Rattus norvegicus OX=10116 GN=Adss PE=1 SV=1	2
A0A8I5ZV87	NOP58 ribonucleoprotein OS=Rattus norvegicus OX=10116 GN=Nop58 PE=1 SV=1	2
A0A8I5Y7B6	dynamin GTPase OS=Rattus norvegicus OX=10116 GN=Dnm2 PE=1 SV=1	3
A0A8I6A147	Perilipin OS=Rattus norvegicus OX=10116 GN=Plin3 PE=1 SV=1	2
P97697	Inositol monophosphatase 1 OS=Rattus norvegicus OX=10116 GN=Impa1 PE=1 SV=2	2
O89046	Coronin-1B OS=Rattus norvegicus OX=10116 GN=Coro1b PE=1 SV=1	2
A0A8I5Y5L3	LUC7-like 2 pre-mRNA splicing factor OS=Rattus norvegicus OX=10116 GN=Luc7l2 PE=1 SV=1	2
F1LNL2	SWI/SNF related, matrix associated, actin dependent regulator of chromatin, subfamily a, member 5 OS=Rattus norvegicus OX=10116 GN=Smarca5 PE=3 SV=3	3
Q499N6	UBX domain-containing protein 1 OS=Rattus norvegicus OX=10116 GN=Ubxn1 PE=3 SV=2	1
B0BN74	BAG cochaperone 2 OS=Rattus norvegicus OX=10116 GN=Bag2 PE=2 SV=1	3
Q5U367	Multifunctional procollagen lysine hydroxylase and glycosyltransferase LH3 OS=Rattus norvegicus OX=10116 GN=Plod3 PE=1 SV=1	2
D3ZFQ8	Cytochrome c-1 OS=Rattus norvegicus OX=10116 GN=Cyc1 PE=3 SV=4	2
P62815	V-type proton ATPase subunit B, brain isoform OS=Rattus norvegicus OX=10116 GN=Atp6v1b2 PE=1 SV=1	3
Q5VLR5	BWK4 OS=Rattus norvegicus OX=10116 GN=Erp44 PE=1 SV=1	3
A0A8L2Q3F3	Anion exchange protein OS=Rattus norvegicus OX=10116 GN=Slc4a7 PE=3 SV=1	1
D3ZPL1	Cleavage and polyadenylation specificity factor subunit 6 OS=Rattus norvegicus OX=10116 GN=Cpsf6 PE=1 SV=2	2
A0A8L2Q2R8	Actin related protein 2 OS=Rattus norvegicus OX=10116 GN=Actr2 PE=1 SV=1	3
A0A8I6AC71	Sideroflexin 3 OS=Rattus norvegicus OX=10116 GN=Sfxn3 PE=1 SV=1	2
P50398	Rab GDP dissociation inhibitor alpha OS=Rattus norvegicus OX=10116 GN=Gdi1 PE=1 SV=1	1
D4AC20	Cytidine deaminase OS=Rattus norvegicus OX=10116 GN=Cda PE=3 SV=1	1
A0A8I6ARU6	Galactokinase 1 OS=Rattus norvegicus OX=10116 GN=Galk1 PE=1 SV=1	2
A0A8L2UKH4	Fatty acid desaturase 1 OS=Rattus norvegicus OX=10116 GN=Fads1 PE=1 SV=1	2
P85125	Caveolae-associated protein 1 OS=Rattus norvegicus OX=10116 GN=Cavin1 PE=1 SV=1	1
Q5I0G4	Glycine--tRNA ligase OS=Rattus norvegicus OX=10116 GN=Gars1 PE=1 SV=2	4
A0A8I6GED0	SEC31 homolog A, COPII coat complex component OS=Rattus norvegicus OX=10116 GN=Sec31a PE=1 SV=1	2
B2RZ78	Vacuolar protein sorting-associated protein 29 OS=Rattus norvegicus OX=10116 GN=Vps29 PE=1 SV=2	3
Q6P799	Serine--tRNA ligase, cytoplasmic OS=Rattus norvegicus OX=10116 GN=Sars1 PE=1 SV=3	2
A0A8I5ZKQ2	Aldehyde dehydrogenase OS=Rattus norvegicus OX=10116 GN=Aldh3a1 PE=3 SV=1	3
A0A8I5ZRI9	Phosphoglucomutase 1 OS=Rattus norvegicus OX=10116 GN=Pgm1 PE=1 SV=1	3
P34064	Proteasome subunit alpha type-5 OS=Rattus norvegicus OX=10116 GN=Psma5 PE=1 SV=1	1
G3V6I5	DnaJ heat shock protein family (Hsp40) member A3 OS=Rattus norvegicus OX=10116 GN=Dnaja3 PE=1 SV=2	3
A0A0G2K931	Phosphoserine aminotransferase OS=Rattus norvegicus OX=10116 GN=Psat1 PE=1 SV=2	2
A0A8I6A8E9	methionine--tRNA ligase OS=Rattus norvegicus OX=10116 GN=Mars1 PE=1 SV=1	2
A0A8I6GLY7	40S ribosomal protein S25 OS=Rattus norvegicus OX=10116 GN=Rps25 PE=3 SV=1	3
A0A8I5ZR44	Small nuclear ribonucleoprotein Sm D2 OS=Rattus norvegicus OX=10116 GN=Snrpd2 PE=1 SV=1	3
A0A8I6APV3	Metaxin 2 OS=Rattus norvegicus OX=10116 GN=Mtx2 PE=1 SV=1	1
A0A8I5ZZZ8	Proteasome subunit beta OS=Rattus norvegicus OX=10116 GN=Psmb1 PE=1 SV=1	2
M0R8S8	High mobility group nucleosome binding domain 1 OS=Rattus norvegicus OX=10116 GN=Hmgn1 PE=1 SV=1	1
A0A8I5Y5E8	Actin-related protein 2/3 complex subunit 4 OS=Rattus norvegicus OX=10116 GN=Arpc4 PE=1 SV=1	3
A0A8I5ZVU8	Muscleblind-like splicing regulator 1 OS=Rattus norvegicus OX=10116 GN=Mbnl1 PE=1 SV=1	1
A0A0G2K2Y3	Aminopeptidase OS=Rattus norvegicus OX=10116 GN=Erap1 PE=1 SV=1	2
E9PTW1	Secretory carrier-associated membrane protein OS=Rattus norvegicus OX=10116 GN=Scamp3 PE=1 SV=2	1
A0JPJ7	Obg-like ATPase 1 OS=Rattus norvegicus OX=10116 GN=Ola1 PE=2 SV=1	1
D4A5T1	Splicing factor 3B subunit 5 OS=Rattus norvegicus OX=10116 GN=Sf3b5 PE=1 SV=1	1
A0A8I6AUM3	Ribosomal RNA processing 12 homolog OS=Rattus norvegicus OX=10116 GN=Rrp12 PE=1 SV=1	2
A0A8L2R221	Translocon-associated protein subunit delta OS=Rattus norvegicus OX=10116 GN=Ssr4 PE=1 SV=1	3
M0RBB1	Aly/REF export factor OS=Rattus norvegicus OX=10116 GN=Alyref PE=1 SV=3	1
A0A0G2K8R4	High density lipoprotein binding protein OS=Rattus norvegicus OX=10116 GN=Hdlbp PE=1 SV=1	2
Q5RJK5	Chromobox 3 OS=Rattus norvegicus OX=10116 GN=Cbx3 PE=1 SV=1	3
A0A8I6A0E0	RAB35, member RAS oncogene family OS=Rattus norvegicus OX=10116 GN=Rab35 PE=1 SV=1	1
Q7TNA8	L-lactate dehydrogenase OS=Rattus norvegicus OX=10116 GN=Ldhal6b PE=1 SV=1	1
D3ZQD3	2-oxoglutarate dehydrogenase-like, mitochondrial OS=Rattus norvegicus OX=10116 GN=Ogdhl PE=1 SV=2	1
Q4QQV3	Protein FAM162A OS=Rattus norvegicus OX=10116 GN=Fam162a PE=2 SV=1	2
Q63413	Spliceosome RNA helicase Ddx39b OS=Rattus norvegicus OX=10116 GN=Ddx39b PE=2 SV=3	3
Q7TSE9	HCLS1-associated protein X-1 OS=Rattus norvegicus OX=10116 GN=Hax1 PE=1 SV=1	1
O88941	Mannosyl-oligosaccharide glucosidase OS=Rattus norvegicus OX=10116 GN=Mogs PE=1 SV=1	3
A0A8I6AI91	60S ribosomal protein L38 OS=Rattus norvegicus OX=10116 GN=ENSRNOG00000069897 PE=3 SV=1	1
Q01205	Dihydrolipoyllysine-residue succinyltransferase component of 2-oxoglutarate dehydrogenase complex, mitochondrial OS=Rattus norvegicus OX=10116 GN=Dlst PE=1 SV=2	3
F1LMZ8	26S proteasome non-ATPase regulatory subunit 11 OS=Rattus norvegicus OX=10116 GN=Psmd11 PE=1 SV=2	3
P55770	NHP2-like protein 1 OS=Rattus norvegicus OX=10116 GN=Snu13 PE=2 SV=4	2
F1LM66	116 kDa U5 small nuclear ribonucleoprotein component OS=Rattus norvegicus OX=10116 GN=Eftud2 PE=1 SV=3	1
O70199	UDP-glucose 6-dehydrogenase OS=Rattus norvegicus OX=10116 GN=Ugdh PE=1 SV=1	2
A0A8I5Y791	non-specific serine/threonine protein kinase OS=Rattus norvegicus OX=10116 GN=Pak3 PE=4 SV=1	1
A0A0G2K8N7	Elongation of very long chain fatty acids protein OS=Rattus norvegicus OX=10116 GN=Elovl1 PE=1 SV=2	1
Q4G061	Eukaryotic translation initiation factor 3 subunit B OS=Rattus norvegicus OX=10116 GN=Eif3b PE=1 SV=1	1
A0A8J8XF56	DAZ associated protein 1 OS=Rattus norvegicus OX=10116 GN=Dazap1 PE=1 SV=1	2
A0A8J8YFS5	Histidine--tRNA ligase, cytoplasmic OS=Rattus norvegicus OX=10116 GN=Hars1 PE=1 SV=1	2
Q9Z269	Vesicle-associated membrane protein-associated protein B OS=Rattus norvegicus OX=10116 GN=Vapb PE=1 SV=3	1
Q4QR85	Methylosome protein 50 OS=Rattus norvegicus OX=10116 GN=Wdr77 PE=1 SV=1	2
F7EWC1	Vasodilator-stimulated phosphoprotein OS=Rattus norvegicus OX=10116 GN=Vasp PE=1 SV=3	2
P83871	PHD finger-like domain-containing protein 5A OS=Rattus norvegicus OX=10116 GN=Phf5a PE=2 SV=1	1
F7FIQ4	DnaJ heat shock protein family (Hsp40) member C9 OS=Rattus norvegicus OX=10116 GN=Dnajc9 PE=1 SV=1	3
A0A8L2QA85	Isocitrate dehydrogenase [NADP] OS=Rattus norvegicus OX=10116 GN=Idh1 PE=1 SV=1	1
B1WBY7	Erlin OS=Rattus norvegicus OX=10116 GN=Erlin1 PE=1 SV=1	2
M0R533	Calpain, small subunit 1 OS=Rattus norvegicus OX=10116 GN=Capns1 PE=1 SV=1	2
R9PXR4	Mitochondrial import receptor subunit TOM70 OS=Rattus norvegicus OX=10116 GN=Tomm70 PE=1 SV=1	2
Q68G41	Dodecenoyl-Coenzyme A delta isomerase (3,2 trans-enoyl-Coenzyme A isomerase) OS=Rattus norvegicus OX=10116 GN=Eci1 PE=1 SV=1	2
Q68FW9	COP9 signalosome complex subunit 3 OS=Rattus norvegicus OX=10116 GN=Cops3 PE=1 SV=1	1
Q64591	2,4-dienoyl-CoA reductase [(3E)-enoyl-CoA-producing], mitochondrial OS=Rattus norvegicus OX=10116 GN=Decr1 PE=1 SV=2	1
A0A8I6A497	Protein activator of interferon induced protein kinase EIF2AK2 OS=Rattus norvegicus OX=10116 GN=Prkra PE=1 SV=1	1
P63004	Platelet-activating factor acetylhydrolase IB subunit alpha OS=Rattus norvegicus OX=10116 GN=Pafah1b1 PE=1 SV=2	2
F1LVV4	Regulator of chromosome condensation 2 OS=Rattus norvegicus OX=10116 GN=Rcc2 PE=1 SV=2	2
A0A8I5ZLF1	peptidylprolyl isomerase OS=Rattus norvegicus OX=10116 GN=Fkbp4 PE=1 SV=1	1
Q9R1Z0	Voltage-dependent anion-selective channel protein 3 OS=Rattus norvegicus OX=10116 GN=Vdac3 PE=1 SV=2	1
P62329	Thymosin beta-4 OS=Rattus norvegicus OX=10116 GN=Tmsb4x PE=1 SV=2	1
A0A8L2QCP8	Kinesin-like protein OS=Rattus norvegicus OX=10116 GN=Kif5b PE=1 SV=1	1
A0A8I6ATW2	Ubiquitin conjugating enzyme E2 V1 OS=Rattus norvegicus OX=10116 GN=LOC679539 PE=4 SV=1	2
A0A8I6AQ75	Charged multivesicular body protein 6 OS=Rattus norvegicus OX=10116 GN=Chmp6 PE=1 SV=1	1
A0A8I6GCL3	Caldesmon 1 OS=Rattus norvegicus OX=10116 GN=Cald1 PE=1 SV=1	2
D3ZYK9	Nucleophosmin/nucleoplasmin, 3 OS=Rattus norvegicus OX=10116 GN=Npm3 PE=1 SV=1	1
B0BNK1	RAB5C, member RAS oncogene family OS=Rattus norvegicus OX=10116 GN=Rab5c PE=1 SV=1	2
A0A8I6ANA7	Eukaryotic translation initiation factor 3 subunit I OS=Rattus norvegicus OX=10116 GN=Eif3i PE=1 SV=1	2
Q5EB77	Ras-related protein Rab-18 OS=Rattus norvegicus OX=10116 GN=Rab18 PE=2 SV=1	2
F1LPV8	Succinate--CoA ligase [GDP-forming] subunit beta, mitochondrial OS=Rattus norvegicus OX=10116 GN=Suclg2 PE=1 SV=3	1
A0A8I5ZNT8	dolichyl-diphosphooligosaccharide--protein glycotransferase OS=Rattus norvegicus OX=10116 GN=Stt3b PE=1 SV=1	2
A0A8I5ZUP8	Serine palmitoyltransferase, long chain base subunit 1 OS=Rattus norvegicus OX=10116 GN=Sptlc1 PE=1 SV=1	1
D3ZUF9	Pitrilysin metalloproteinase 1 OS=Rattus norvegicus OX=10116 GN=Pitrm1 PE=1 SV=1	3
Q6P6Q9	Calcium uptake protein 1, mitochondrial OS=Rattus norvegicus OX=10116 GN=Micu1 PE=2 SV=1	1
A0A8L2R918	Adhesion regulating molecule 1 OS=Rattus norvegicus OX=10116 GN=Adrm1 PE=1 SV=1	1
A0A8I5ZV59	calcium/calmodulin-dependent protein kinase OS=Rattus norvegicus OX=10116 GN=Camk2g PE=1 SV=1	1
A0A8I5ZXL0	Transformer 2 alpha homolog OS=Rattus norvegicus OX=10116 GN=Tra2a PE=4 SV=1	1
Q6AY25	Transmembrane emp24 domain-containing protein 3 OS=Rattus norvegicus OX=10116 GN=Tmed3 PE=1 SV=1	1
G3V6H2	Pre-mRNA processing factor 8 OS=Rattus norvegicus OX=10116 GN=Prpf8 PE=1 SV=1	3
A0A8I5ZT93	ethanolamine-phosphate cytidylyltransferase OS=Rattus norvegicus OX=10116 GN=Pcyt2 PE=1 SV=1	2
A0A8I5Y525	dolichyl-diphosphooligosaccharide--protein glycotransferase OS=Rattus norvegicus OX=10116 GN=Stt3a PE=1 SV=1	2
G3V8T5	RuvB-like helicase OS=Rattus norvegicus OX=10116 GN=Ruvbl2 PE=3 SV=2	1
P07895	Superoxide dismutase [Mn], mitochondrial OS=Rattus norvegicus OX=10116 GN=Sod2 PE=1 SV=2	1
A0A8I6AC55	SAP domain containing ribonucleoprotein OS=Rattus norvegicus OX=10116 GN=Sarnp PE=1 SV=1	2
A0A8I6A4J2	AP-2 complex subunit alpha OS=Rattus norvegicus OX=10116 GN=Ap2a1 PE=1 SV=1	2
A0A8I5ZNH9	Septin 9 OS=Rattus norvegicus OX=10116 GN=Septin9 PE=1 SV=1	2
A0A8I5XWV8	Aminopeptidase puromycin sensitive OS=Rattus norvegicus OX=10116 GN=Npepps PE=1 SV=1	2
Q71UE8	NEDD8 OS=Rattus norvegicus OX=10116 GN=Nedd8 PE=1 SV=1	1
A0A8L2UHV1	Proteasome 26S subunit, ATPase 1 OS=Rattus norvegicus OX=10116 GN=Psmc1 PE=1 SV=1	2
P49911	Acidic leucine-rich nuclear phosphoprotein 32 family member A OS=Rattus norvegicus OX=10116 GN=Anp32a PE=2 SV=1	3
A0A8I6A5R6	Cellular retinoic acid binding protein 2 OS=Rattus norvegicus OX=10116 GN=Crabp2 PE=3 SV=1	1
D3ZV75	Major facilitator superfamily domain containing 1 OS=Rattus norvegicus OX=10116 GN=Mfsd1 PE=4 SV=1	1
A0A8I6A4L6	TBC1 domain family, member 15 OS=Rattus norvegicus OX=10116 GN=Tbc1d15 PE=1 SV=1	1
A0A0G2K905	Arp2/3 complex 34 kDa subunit OS=Rattus norvegicus OX=10116 GN=Arpc2 PE=1 SV=2	2
A0A8I6AEP6	Delta(14)-sterol reductase LBR OS=Rattus norvegicus OX=10116 GN=AABR07021955.1 PE=1 SV=1	2
P80254	D-dopachrome decarboxylase OS=Rattus norvegicus OX=10116 GN=Ddt PE=1 SV=3	2
D4A3V3	Poly (ADP-ribose) polymerase family, member 12 OS=Rattus norvegicus OX=10116 GN=Parp12 PE=1 SV=2	1
A0A8L2Q4P2	Succinate dehydrogenase [ubiquinone] iron-sulfur subunit, mitochondrial OS=Rattus norvegicus OX=10116 GN=Sdhb PE=1 SV=1	2
P28073	Proteasome subunit beta type-6 OS=Rattus norvegicus OX=10116 GN=Psmb6 PE=1 SV=3	2
A0A8L2Q336	Cystatin C OS=Rattus norvegicus OX=10116 GN=Cst3 PE=1 SV=1	1
A0A8I6ATU8	U5 small nuclear ribonucleoprotein 200 kDa helicase OS=Rattus norvegicus OX=10116 GN=Snrnp200 PE=1 SV=1	2
A0A8I6ABI2	Importin 4 OS=Rattus norvegicus OX=10116 GN=Ipo4 PE=1 SV=1	1
A0A0G2K2P5	Tight junction protein ZO-1 OS=Rattus norvegicus OX=10116 GN=Tjp1 PE=1 SV=1	2
F1LRI5	GCN1 activator of EIF2AK4 OS=Rattus norvegicus OX=10116 GN=Gcn1 PE=1 SV=3	1
G3V7W1	Programmed cell death protein 6 OS=Rattus norvegicus OX=10116 GN=Pdcd6 PE=2 SV=1	2
F1LRB8	S-adenosylmethionine synthase OS=Rattus norvegicus OX=10116 GN=Mat2a PE=3 SV=3	1
A0A8I6AFW7	Acyl-CoA thioesterase 9 OS=Rattus norvegicus OX=10116 GN=Acot9 PE=1 SV=1	2
D4ADS9	EFR3 homolog A OS=Rattus norvegicus OX=10116 GN=Efr3a PE=1 SV=1	1
A0A8I6ALQ2	KRR1 small subunit processome component OS=Rattus norvegicus OX=10116 GN=Krr1 PE=1 SV=1	2
F7FN80	NDUFA4, mitochondrial complex associated OS=Rattus norvegicus OX=10116 GN=Ndufa4 PE=1 SV=1	2
B5DEN5	Elongation factor 1-beta OS=Rattus norvegicus OX=10116 GN=Eef1b2 PE=1 SV=1	2
A0A8I6GE99	Ragulator complex protein LAMTOR5 OS=Rattus norvegicus OX=10116 GN=Lamtor5 PE=1 SV=1	1
A0A8I5ZTT2	ADP-ribosylation factor like GTPase 8B OS=Rattus norvegicus OX=10116 GN=Arl8b PE=1 SV=1	3
A0A0G2K0B0	CDV3 homolog OS=Rattus norvegicus OX=10116 GN=Cdv3 PE=1 SV=2	1
B5DEH4	UDP-N-acetylglucosamine pyrophosphorylase 1 like 1 OS=Rattus norvegicus OX=10116 GN=Uap1l1 PE=1 SV=1	1
A0A8L2UJT3	Aspartate aminotransferase OS=Rattus norvegicus OX=10116 GN=Got1 PE=1 SV=1	2
Q6DGG0	Peptidyl-prolyl cis-trans isomerase D OS=Rattus norvegicus OX=10116 GN=Ppid PE=1 SV=3	1
D4A857	Importin 9 OS=Rattus norvegicus OX=10116 GN=Ipo9 PE=4 SV=3	1
A0A8L2QJV6	Inosine-5'-monophosphate dehydrogenase OS=Rattus norvegicus OX=10116 GN=Impdh2 PE=1 SV=1	2
P05982	NAD(P)H dehydrogenase [quinone] 1 OS=Rattus norvegicus OX=10116 GN=Nqo1 PE=1 SV=4	2
Q32PX2	Aminoacyl tRNA synthase complex-interacting multifunctional protein 2 OS=Rattus norvegicus OX=10116 GN=Aimp2 PE=2 SV=1	1
P63312	Thymosin beta-10 OS=Rattus norvegicus OX=10116 GN=Tmsb10 PE=1 SV=2	1
A0A8I6ADV8	Rac family small GTPase 1 OS=Rattus norvegicus OX=10116 GN=Rac1 PE=1 SV=1	2
Q6TEK4	Vitamin K epoxide reductase complex subunit 1 OS=Rattus norvegicus OX=10116 GN=Vkorc1 PE=1 SV=1	1
P83883	60S ribosomal protein L36a OS=Rattus norvegicus OX=10116 GN=Rpl36a PE=1 SV=2	2
F1M7T6	Translocon-associated protein subunit gamma OS=Rattus norvegicus OX=10116 GN=Ssr3 PE=1 SV=4	1
A0A8I6A8A6	Prefoldin subunit 1 OS=Rattus norvegicus OX=10116 GN=Pfdn1 PE=1 SV=1	1
A0A8I5ZSH5	Microsomal glutathione S-transferase 2 OS=Rattus norvegicus OX=10116 GN=Mgst2 PE=1 SV=1	1
P61765	Syntaxin-binding protein 1 OS=Rattus norvegicus OX=10116 GN=Stxbp1 PE=1 SV=1	2
P04166	Cytochrome b5 type B OS=Rattus norvegicus OX=10116 GN=Cyb5b PE=1 SV=2	1
A0A0G2JUJ9	SEC63 homolog, protein translocation regulator OS=Rattus norvegicus OX=10116 GN=Sec63 PE=1 SV=1	1
F1LQ48	Heterogeneous nuclear ribonucleoprotein L OS=Rattus norvegicus OX=10116 GN=Hnrnpl PE=1 SV=2	2
M0RC65	Cofilin 2 OS=Rattus norvegicus OX=10116 GN=Cfl2 PE=1 SV=1	1
A0A8I6ACB3	Mitochondrial import inner membrane translocase subunit OS=Rattus norvegicus OX=10116 GN=Timm8b PE=1 SV=1	1
Q63016	Large neutral amino acids transporter small subunit 1 OS=Rattus norvegicus OX=10116 GN=Slc7a5 PE=1 SV=2	1
Q9JM53	Apoptosis-inducing factor 1, mitochondrial OS=Rattus norvegicus OX=10116 GN=Aifm1 PE=1 SV=1	2
A0A8I6AL89	Actin related protein 2/3 complex, subunit 3 OS=Rattus norvegicus OX=10116 GN=Arpc3 PE=1 SV=1	1
Q6AXS5	Plasminogen activator inhibitor 1 RNA-binding protein OS=Rattus norvegicus OX=10116 GN=Serbp1 PE=1 SV=2	1
A0A8L2R9E9	H/ACA ribonucleoprotein complex subunit OS=Rattus norvegicus OX=10116 GN=Gar1 PE=1 SV=1	2
A0A8I6AA10	Astrocytic phosphoprotein PEA-15 OS=Rattus norvegicus OX=10116 GN=Pea15 PE=1 SV=1	1
A0A0G2JXJ7	Extended synaptotagmin 1 OS=Rattus norvegicus OX=10116 GN=Esyt1 PE=1 SV=2	2
G3V828	Canopy FGF signaling regulator 3 OS=Rattus norvegicus OX=10116 GN=Cnpy3 PE=1 SV=2	2
A0A0G2JTX2	PRA1 family protein OS=Rattus norvegicus OX=10116 GN=Praf2 PE=1 SV=2	1
A0A8I5ZKJ3	NADH dehydrogenase [ubiquinone] 1 alpha subcomplex subunit 2 OS=Rattus norvegicus OX=10116 GN=Ndufa2 PE=1 SV=1	1
Q63663	Guanylate-binding protein 2 OS=Rattus norvegicus OX=10116 GN=Gbp2 PE=1 SV=2	2
B2RYS2	Cytochrome b-c1 complex subunit 7 OS=Rattus norvegicus OX=10116 GN=Uqcrb PE=1 SV=1	2
Q9JMJ4	Pre-mRNA-processing factor 19 OS=Rattus norvegicus OX=10116 GN=Prpf19 PE=1 SV=2	2
A0A8I5ZUJ6	Yip1 domain family, member 5 OS=Rattus norvegicus OX=10116 GN=Yipf5 PE=1 SV=1	1
A0A8I5ZYW1	Peroxiredoxin-6 OS=Rattus norvegicus OX=10116 GN=Prdx6 PE=1 SV=1	2
A0A8I6AM26	Arsenite-resistance protein 2 OS=Rattus norvegicus OX=10116 GN=Srrt PE=1 SV=1	3
Q04462	Valine--tRNA ligase OS=Rattus norvegicus OX=10116 GN=Vars1 PE=2 SV=2	1
A0A8I5ZPX1	Fas associated factor family member 2 OS=Rattus norvegicus OX=10116 GN=Faf2 PE=1 SV=1	1
A0A8L2UMI0	D-3-phosphoglycerate dehydrogenase OS=Rattus norvegicus OX=10116 GN=Phgdh PE=1 SV=1	1
P97521	Mitochondrial carnitine/acylcarnitine carrier protein OS=Rattus norvegicus OX=10116 GN=Slc25a20 PE=1 SV=1	2
B2RZD4	60S ribosomal protein L34 OS=Rattus norvegicus OX=10116 GN=Rpl34 PE=1 SV=1	3
M0R907	Small nuclear ribonucleoprotein Sm D3 OS=Rattus norvegicus OX=10116 GN=Snrpd3 PE=1 SV=1	1
P62912	60S ribosomal protein L32 OS=Rattus norvegicus OX=10116 GN=Rpl32 PE=1 SV=2	3
A0A8L2Q2R7	Casein kinase 2 alpha 1 OS=Rattus norvegicus OX=10116 GN=Csnk2a1 PE=1 SV=1	2
F7F1X7	Phosphomannomutase OS=Rattus norvegicus OX=10116 GN=Pmm2 PE=1 SV=1	1
D4A0T0	NADH dehydrogenase [ubiquinone] 1 beta subcomplex subunit 10 OS=Rattus norvegicus OX=10116 GN=Ndufb10 PE=1 SV=1	1
A0A8I5ZTE7	Transaldolase OS=Rattus norvegicus OX=10116 GN=Taldo1 PE=1 SV=1	2
D3ZF12	Signal peptidase complex subunit 3 OS=Rattus norvegicus OX=10116 GN=Spcs3 PE=1 SV=2	2
A0A8I5ZW99	Phospholipid scramblase OS=Rattus norvegicus OX=10116 GN=Plscr3 PE=1 SV=1	2
Q5FVL2	ER membrane protein complex subunit 8 OS=Rattus norvegicus OX=10116 GN=Emc8 PE=2 SV=1	2
Q6AYS2	Sidoreflexin OS=Rattus norvegicus OX=10116 GN=Sfxn1 PE=1 SV=1	1
B0BN93	26S proteasome non-ATPase regulatory subunit 13 OS=Rattus norvegicus OX=10116 GN=Psmd13 PE=1 SV=1	2
A0A8I6GIL6	hexokinase OS=Rattus norvegicus OX=10116 GN=Hk2 PE=3 SV=1	1
Q6P742	Proteolipid protein 2 OS=Rattus norvegicus OX=10116 GN=Plp2 PE=2 SV=1	1
A0A0A0MXU4	ER membrane protein complex subunit 2 OS=Rattus norvegicus OX=10116 GN=Emc2 PE=1 SV=3	1
Q3KRE0	ATPase family AAA domain-containing protein 3 OS=Rattus norvegicus OX=10116 GN=Atad3 PE=1 SV=1	2
A0A8I5ZYA2	6-phosphofructokinase OS=Rattus norvegicus OX=10116 GN=Pfkp PE=1 SV=1	1
P32089	Tricarboxylate transport protein, mitochondrial OS=Rattus norvegicus OX=10116 GN=Slc25a1 PE=1 SV=1	2
A0A8I6A3V3	Protein arginine methyltransferase 1 OS=Rattus norvegicus OX=10116 GN=Prmt1 PE=1 SV=1	1
A0A8I6GLH2	Small nuclear ribonucleoprotein-associated protein OS=Rattus norvegicus OX=10116 GN=Snrpb PE=3 SV=1	3
A0A8I5ZVQ3	3-hydroxyisobutyrate dehydrogenase OS=Rattus norvegicus OX=10116 GN=Hibadh PE=1 SV=1	1
Q5PPJ6	leucine--tRNA ligase OS=Rattus norvegicus OX=10116 GN=Lars1 PE=1 SV=1	2
A0A8I6G5D7	SWI/SNF related, matrix associated, actin dependent regulator of chromatin, subfamily a, member 4 OS=Rattus norvegicus OX=10116 GN=Smarca4 PE=1 SV=1	1
Q09167	Serine/arginine-rich splicing factor 5 OS=Rattus norvegicus OX=10116 GN=Srsf5 PE=1 SV=1	2
A0A8I5ZQW8	Prostaglandin E synthase 3 OS=Rattus norvegicus OX=10116 GN=Ptges3 PE=1 SV=1	1
G3V644	NADH dehydrogenase [ubiquinone] flavoprotein 3, mitochondrial OS=Rattus norvegicus OX=10116 GN=Ndufv3 PE=1 SV=1	1
P62959	Adenosine 5'-monophosphoramidase HINT1 OS=Rattus norvegicus OX=10116 GN=Hint1 PE=1 SV=5	1
P29418	ATP synthase subunit epsilon, mitochondrial OS=Rattus norvegicus OX=10116 GN=Atp5f1e PE=1 SV=2	2
P61621	Protein transport protein Sec61 subunit alpha isoform 1 OS=Rattus norvegicus OX=10116 GN=Sec61a1 PE=2 SV=2	1
B1WC56	Ribonucloprotein OS=Rattus norvegicus OX=10116 GN=Nhp2 PE=1 SV=1	1
A0A8I6A3F3	peptidylprolyl isomerase OS=Rattus norvegicus OX=10116 GN=Fkbp10 PE=1 SV=1	3
P97852	Peroxisomal multifunctional enzyme type 2 OS=Rattus norvegicus OX=10116 GN=Hsd17b4 PE=1 SV=3	2
B1WBW4	Armadillo repeat-containing protein 10 OS=Rattus norvegicus OX=10116 GN=Armc10 PE=1 SV=1	2
A0A8I5ZXZ1	Electron transfer flavoprotein-ubiquinone oxidoreductase OS=Rattus norvegicus OX=10116 GN=Etfdh PE=1 SV=1	2
O35094	Mitochondrial import inner membrane translocase subunit TIM44 OS=Rattus norvegicus OX=10116 GN=Timm44 PE=1 SV=1	2
A9UMV9	NADH dehydrogenase [ubiquinone] 1 alpha subcomplex subunit 7 OS=Rattus norvegicus OX=10116 GN=Ndufa7 PE=1 SV=1	1
A0A8I6AFJ4	proteasome endopeptidase complex OS=Rattus norvegicus OX=10116 GN=Psmb10 PE=1 SV=1	1
A0A8I5ZK50	Lectin, mannose-binding 2 OS=Rattus norvegicus OX=10116 GN=Lman2 PE=1 SV=1	1
Q66H94	Peptidyl-prolyl cis-trans isomerase FKBP9 OS=Rattus norvegicus OX=10116 GN=Fkbp9 PE=2 SV=1	2
A0A8L2Q9T5	Acyl-CoA dehydrogenase family, member 9 OS=Rattus norvegicus OX=10116 GN=Acad9 PE=1 SV=1	2
Q5XIU9	Membrane-associated progesterone receptor component 2 OS=Rattus norvegicus OX=10116 GN=Pgrmc2 PE=1 SV=1	3
Q9EPH2	MARCKS-related protein OS=Rattus norvegicus OX=10116 GN=Marcksl1 PE=2 SV=3	1
M0R8W8	Glutathione hydrolase 1 proenzyme OS=Rattus norvegicus OX=10116 GN=Ggt1 PE=3 SV=2	1
B2RZ74	U1 small nuclear ribonucleoprotein 70 kDa OS=Rattus norvegicus OX=10116 GN=Snrnp70 PE=1 SV=1	2
B1WC28	Core histone macro-H2A OS=Rattus norvegicus OX=10116 GN=Macroh2a2 PE=1 SV=1	1
G3V784	ADP-dependent glucokinase OS=Rattus norvegicus OX=10116 GN=Adpgk PE=4 SV=2	3
A0A8I6GKN2	Coatomer subunit beta' OS=Rattus norvegicus OX=10116 GN=Copb2 PE=1 SV=1	2
A0A0G2JXC1	Lectin, mannose-binding, 1 OS=Rattus norvegicus OX=10116 GN=Lman1 PE=1 SV=2	2
A0A0G2JUW8	Leucyl and cystinyl aminopeptidase OS=Rattus norvegicus OX=10116 GN=Lnpep PE=1 SV=2	1
A0A8I6A0W7	RNA polymerase II, I and III subunit H OS=Rattus norvegicus OX=10116 GN=Polr2h PE=1 SV=1	1
A0A8I6A800	G3BP stress granule assembly factor 1 OS=Rattus norvegicus OX=10116 GN=G3bp1 PE=1 SV=1	1
P20788	Cytochrome b-c1 complex subunit Rieske, mitochondrial OS=Rattus norvegicus OX=10116 GN=Uqcrfs1 PE=1 SV=2	2
Q62658	Peptidyl-prolyl cis-trans isomerase FKBP1A OS=Rattus norvegicus OX=10116 GN=Fkbp1a PE=1 SV=3	1
Q62622	Eukaryotic translation initiation factor 4E-binding protein 1 OS=Rattus norvegicus OX=10116 GN=Eif4ebp1 PE=1 SV=3	1
A0A8I5ZYZ8	Ubiquitin-conjugating enzyme E2M OS=Rattus norvegicus OX=10116 GN=Ube2m PE=1 SV=1	2
D3ZPR0	Exportin-2 OS=Rattus norvegicus OX=10116 GN=Cse1l PE=1 SV=1	1
A0A140TAF7	Protein O-glucosyltransferase 1 OS=Rattus norvegicus OX=10116 GN=Poglut1 PE=1 SV=1	1
B2RYL4	Armadillo repeat containing 6 OS=Rattus norvegicus OX=10116 GN=Armc6 PE=1 SV=1	1
Q6MGC4	H2-K region expressed gene 2, rat orthologue OS=Rattus norvegicus OX=10116 GN=Pfdn6 PE=1 SV=1	1
A0A5H1ZRU4	Cell adhesion molecule 1 OS=Rattus norvegicus OX=10116 GN=Cadm1 PE=1 SV=2	2
A0A0G2K1E7	Spectrin, alpha, non-erythrocytic 1 OS=Rattus norvegicus OX=10116 GN=Sptan1 PE=1 SV=2	1
Q498M4	WD repeat-containing protein 5 OS=Rattus norvegicus OX=10116 GN=Wdr5 PE=1 SV=1	1
A0A8L2R247	Protein kinase N3 OS=Rattus norvegicus OX=10116 GN=Pkn3 PE=1 SV=1	1
Q8VHU4	Elongator complex protein 1 OS=Rattus norvegicus OX=10116 GN=Elp1 PE=2 SV=1	2
A0A8I6AM68	Solute carrier family 25 member 12 OS=Rattus norvegicus OX=10116 GN=Slc25a12 PE=1 SV=1	1
A0A8I6AU83	Protein phosphatase 1 regulatory subunit 14 OS=Rattus norvegicus OX=10116 GN=Ppp1r14b PE=3 SV=1	1
D4A7Z5	Direct IAP-binding protein with low pI OS=Rattus norvegicus OX=10116 GN=LOC100360940 PE=1 SV=2	1
P68511	14-3-3 protein eta OS=Rattus norvegicus OX=10116 GN=Ywhah PE=1 SV=2	1
A0A8I6A2C4	Beta-hexosaminidase OS=Rattus norvegicus OX=10116 GN=Hexb PE=1 SV=1	2
A0A8I6AFS5	Sodium/potassium-transporting ATPase subunit beta OS=Rattus norvegicus OX=10116 GN=AABR07070238.1 PE=3 SV=1	1
Q6AXW2	RCG25684, isoform CRA_a OS=Rattus norvegicus OX=10116 GN=Tmod3 PE=1 SV=1	1
P62275	40S ribosomal protein S29 OS=Rattus norvegicus OX=10116 GN=Rps29 PE=1 SV=2	1
A0A8I6GKE5	Alpha-1,4 glucan phosphorylase OS=Rattus norvegicus OX=10116 GN=Pygb PE=1 SV=1	2
F2Z3T4	Muscleblind-like protein 2 OS=Rattus norvegicus OX=10116 GN=Mbnl2 PE=1 SV=1	1
Q63151	Fatty acid CoA ligase Acsl3 OS=Rattus norvegicus OX=10116 GN=Acsl3 PE=1 SV=1	1
P21708	Mitogen-activated protein kinase 3 OS=Rattus norvegicus OX=10116 GN=Mapk3 PE=1 SV=5	2
F1M556	Mitochondrial import inner membrane translocase subunit OS=Rattus norvegicus OX=10116 GN=Timm8a1-ps1 PE=3 SV=3	1
D3ZUP5	BRICK1 subunit of SCAR/WAVE actin nucleating complex OS=Rattus norvegicus OX=10116 GN=Brk1 PE=1 SV=1	2
A0A8I6G8D1	RCG21693, isoform CRA_a OS=Rattus norvegicus OX=10116 GN=Trim56 PE=1 SV=1	1
A0A8L2QF25	Intercellular adhesion molecule 1 OS=Rattus norvegicus OX=10116 GN=Icam1 PE=1 SV=1	2
Q7TMZ5	ADP-ribosylation factor like GTPase 6 interacting protein 1 OS=Rattus norvegicus OX=10116 GN=Arl6ip1 PE=1 SV=1	1
Q2LAP6	Testin OS=Rattus norvegicus OX=10116 GN=Tes PE=1 SV=1	1
P51635	Aldo-keto reductase family 1 member A1 OS=Rattus norvegicus OX=10116 GN=Akr1a1 PE=1 SV=2	2
F7FJQ3	NPC intracellular cholesterol transporter 2 OS=Rattus norvegicus OX=10116 GN=Npc2 PE=1 SV=1	1
A0A8I5ZPY5	DnaJ heat shock protein family (Hsp40) member A1 OS=Rattus norvegicus OX=10116 GN=Dnaja1 PE=1 SV=1	1
A0A8I6APY2	Far upstream element binding protein 1 OS=Rattus norvegicus OX=10116 GN=Fubp1 PE=1 SV=1	1
B3GNI6	Septin-11 OS=Rattus norvegicus OX=10116 GN=Septin11 PE=1 SV=1	1
P19234	NADH dehydrogenase [ubiquinone] flavoprotein 2, mitochondrial OS=Rattus norvegicus OX=10116 GN=Ndufv2 PE=1 SV=2	1
A0A8I6GKU7	dolichyl-phosphate beta-glucosyltransferase OS=Rattus norvegicus OX=10116 GN=Alg5 PE=1 SV=1	2
P12368	cAMP-dependent protein kinase type II-alpha regulatory subunit OS=Rattus norvegicus OX=10116 GN=Prkar2a PE=1 SV=4	1
A0A8I5ZZ38	Thymopoietin OS=Rattus norvegicus OX=10116 GN=Tmpo PE=1 SV=1	1
A0A8I5ZV26	Stomatin OS=Rattus norvegicus OX=10116 GN=Stom PE=1 SV=1	2
P61023	Calcineurin B homologous protein 1 OS=Rattus norvegicus OX=10116 GN=Chp1 PE=1 SV=2	1
Q5U2X6	PAT complex subunit CCDC47 OS=Rattus norvegicus OX=10116 GN=Ccdc47 PE=2 SV=1	1
P17764	Acetyl-CoA acetyltransferase, mitochondrial OS=Rattus norvegicus OX=10116 GN=Acat1 PE=1 SV=1	1
Q5M823	NudC domain-containing protein 2 OS=Rattus norvegicus OX=10116 GN=Nudcd2 PE=2 SV=1	1
A0A8I6AV77	Atlastin GTPase 3 OS=Rattus norvegicus OX=10116 GN=Atl3 PE=1 SV=1	1
Q7TP62	Ab2-073 OS=Rattus norvegicus OX=10116 GN=Rpl7-ps3 PE=2 SV=1	1
A0A8I6AN86	Insulin-like growth factor 2 mRNA-binding protein 1 OS=Rattus norvegicus OX=10116 GN=Igf2bp1 PE=3 SV=1	1
A0A8I6ABD8	SH3 domain containing GRB2 like 2, endophilin A1 OS=Rattus norvegicus OX=10116 GN=Sh3gl2 PE=1 SV=1	1
A0A8I6ACG3	Target of myb1 membrane trafficking protein OS=Rattus norvegicus OX=10116 GN=Tom1 PE=1 SV=1	2
A0A8L2QFS8	Eukaryotic translation initiation factor 3 subunit E OS=Rattus norvegicus OX=10116 GN=Eif3e PE=1 SV=1	2
M0R961	KH-type splicing regulatory protein OS=Rattus norvegicus OX=10116 GN=Khsrp PE=1 SV=1	1
A0A8I6A2A0	Sorbitol dehydrogenase OS=Rattus norvegicus OX=10116 GN=Sord PE=1 SV=1	2
A0A8I6GJ67	Peptidylprolyl cis/trans isomerase, NIMA-interacting 1 OS=Rattus norvegicus OX=10116 GN=Pin1 PE=1 SV=1	1
P97532	3-mercaptopyruvate sulfurtransferase OS=Rattus norvegicus OX=10116 GN=Mpst PE=1 SV=3	1
Q6AXY8	Dehydrogenase/reductase (SDR family) member 1 OS=Rattus norvegicus OX=10116 GN=Dhrs1 PE=1 SV=1	1
A0A8I5Y1A4	Cytochrome c, somatic OS=Rattus norvegicus OX=10116 GN=Cycs PE=1 SV=1	1
F1LSS1	Structural maintenance of chromosomes protein OS=Rattus norvegicus OX=10116 GN=Smc1a PE=1 SV=4	1
Q9EPX0	Heat shock protein beta-8 OS=Rattus norvegicus OX=10116 GN=Hspb8 PE=1 SV=1	1
D4AAI5	Cullin-associated and neddylation-dissociated 2 (Putative), isoform CRA_c OS=Rattus norvegicus OX=10116 GN=Cand2 PE=3 SV=1	2
P40329	Arginine--tRNA ligase, cytoplasmic OS=Rattus norvegicus OX=10116 GN=Rars1 PE=1 SV=2	2
A0A096P6M7	Anionic trypsin-2-like OS=Rattus norvegicus OX=10116 GN=LOC102554637 PE=4 SV=2	1
D3ZSA9	Nodal modulator 1 OS=Rattus norvegicus OX=10116 GN=Nomo1 PE=4 SV=2	2
A0A8I6ARV9	Carboxypeptidase OS=Rattus norvegicus OX=10116 GN=Ctsa PE=1 SV=1	2
Q794F9	4F2 cell-surface antigen heavy chain OS=Rattus norvegicus OX=10116 GN=Slc3a2 PE=1 SV=1	1
A0A8L2Q831	GTP cyclohydrolase 1 feedback regulatory protein OS=Rattus norvegicus OX=10116 GN=Gchfr PE=1 SV=1	1
Q63269	Inositol 1,4,5-trisphosphate receptor type 3 OS=Rattus norvegicus OX=10116 GN=Itpr3 PE=1 SV=1	2
A0A8I5ZX70	40S ribosomal protein S24 OS=Rattus norvegicus OX=10116 GN=Rps24 PE=3 SV=1	1
Q9R1S9	Midkine OS=Rattus norvegicus OX=10116 GN=Mdk PE=2 SV=1	1
A0A0G2JSV3	ribose-phosphate diphosphokinase OS=Rattus norvegicus OX=10116 GN=LOC314140 PE=1 SV=1	1
P61751	ADP-ribosylation factor 4 OS=Rattus norvegicus OX=10116 GN=Arf4 PE=2 SV=2	1
Q5XIN6	Mitochondrial proton/calcium exchanger protein OS=Rattus norvegicus OX=10116 GN=Letm1 PE=1 SV=1	1
A0A8I6ARW7	Thioredoxin-related transmembrane protein 3 OS=Rattus norvegicus OX=10116 GN=Tmx3 PE=1 SV=1	1
Q63598	Plastin-3 OS=Rattus norvegicus OX=10116 GN=Pls3 PE=1 SV=2	1
Q9ET20	Secretory carrier-associated membrane protein 4 OS=Rattus norvegicus OX=10116 GN=Scamp4 PE=2 SV=1	1
B4F7E8	Protein Niban 2 OS=Rattus norvegicus OX=10116 GN=Niban2 PE=1 SV=1	1
Q6P767	Pituitary tumor-transforming gene 1 protein-interacting protein OS=Rattus norvegicus OX=10116 GN=Pttg1ip PE=2 SV=1	2
A0A8L2UKK1	Nucleobindin 1 OS=Rattus norvegicus OX=10116 GN=Nucb1 PE=1 SV=1	1
Q5RJK6	Inositol polyphosphate-1-phosphatase OS=Rattus norvegicus OX=10116 GN=Inpp1 PE=1 SV=1	1
A9CMB8	DNA replication licensing factor MCM6 OS=Rattus norvegicus OX=10116 GN=Mcm6 PE=1 SV=1	1
Q6AXM8	Serum paraoxonase/arylesterase 2 OS=Rattus norvegicus OX=10116 GN=Pon2 PE=2 SV=1	2
A0A0G2K3Q6	Fructose-bisphosphate aldolase OS=Rattus norvegicus OX=10116 GN=Aldoc PE=1 SV=1	1
A0A0H2UHD9	Nicalin OS=Rattus norvegicus OX=10116 GN=Ncln PE=1 SV=1	2
Q9WTV5	26S proteasome non-ATPase regulatory subunit 9 OS=Rattus norvegicus OX=10116 GN=Psmd9 PE=1 SV=1	1
P50545	Tyrosine-protein kinase HCK OS=Rattus norvegicus OX=10116 GN=Hck PE=1 SV=4	1
A0A8I6A252	Mitogen-activated protein kinase OS=Rattus norvegicus OX=10116 GN=Mapk1 PE=1 SV=1	2
A0A8I6GMS2	Discs large MAGUK scaffold protein 1 OS=Rattus norvegicus OX=10116 GN=Dlg1 PE=1 SV=1	1
A0A8I6A768	MICOS complex subunit OS=Rattus norvegicus OX=10116 GN=Apoo PE=1 SV=1	1
A0A8I5Y2B8	Peroxiredoxin C-terminal domain-containing protein OS=Rattus norvegicus OX=10116 GN=ENSRNOG00000062500 PE=4 SV=1	1
F1M3C2	Similar to 60S ribosomal protein L27a (L29) OS=Rattus norvegicus OX=10116 GN=AABR07022046.1 PE=4 SV=2	1
A0A8I5ZUS3	glutamine--tRNA ligase OS=Rattus norvegicus OX=10116 GN=Qars1 PE=1 SV=1	1
G3V7N5	Carnitine palmitoyltransferase 2 OS=Rattus norvegicus OX=10116 GN=Cpt2 PE=1 SV=1	1
Q6AYK8	Eukaryotic translation initiation factor 3 subunit D OS=Rattus norvegicus OX=10116 GN=Eif3d PE=1 SV=1	1
A0A8L2PYQ1	Large proline-rich protein BAG6 OS=Rattus norvegicus OX=10116 GN=Bag6 PE=1 SV=1	1
A0A8L2UJI1	Myosin light chain 12A OS=Rattus norvegicus OX=10116 GN=Myl12a PE=4 SV=1	1
O08837	Cell division cycle 5-like protein OS=Rattus norvegicus OX=10116 GN=Cdc5l PE=1 SV=2	2
D3ZWZ6	Insulin-like growth factor 2 mRNA binding protein 2 OS=Rattus norvegicus OX=10116 GN=Igf2bp2 PE=1 SV=3	1
P54921	Alpha-soluble NSF attachment protein OS=Rattus norvegicus OX=10116 GN=Napa PE=1 SV=2	1
Q6AYN8	DNA replication licensing factor MCM7 OS=Rattus norvegicus OX=10116 GN=Mcm7 PE=1 SV=1	1
P0C5W1	Microtubule-associated protein 1S OS=Rattus norvegicus OX=10116 GN=Map1s PE=1 SV=1	1
A0A8I6AM81	ATP-citrate synthase OS=Rattus norvegicus OX=10116 GN=Acly PE=1 SV=1	1
D3ZQN7	Laminin subunit beta 1 OS=Rattus norvegicus OX=10116 GN=Lamb1 PE=1 SV=3	1
A0A8I6A008	Dolichol-phosphate mannosyltransferase subunit 1 OS=Rattus norvegicus OX=10116 GN=Dpm1 PE=1 SV=1	1
A0A8I6ASF1	Aldo-keto reductase family 1, member B1 (aldose reductase), pseudogene 1 OS=Rattus norvegicus OX=10116 GN=Akr1b1-ps1 PE=3 SV=1	1
A0A8I6ATW4	Membrane magnesium transporter OS=Rattus norvegicus OX=10116 GN=Mmgt1 PE=1 SV=1	1
Q4KLF8	Actin-related protein 2/3 complex subunit 5 OS=Rattus norvegicus OX=10116 GN=Arpc5 PE=1 SV=3	1
A0A8I5ZVZ0	LUC7-like 3 pre-mRNA splicing factor OS=Rattus norvegicus OX=10116 GN=Luc7l3 PE=1 SV=1	1
A0A8I6A0Y6	Interleukin enhancer binding factor 3 OS=Rattus norvegicus OX=10116 GN=Ilf3 PE=1 SV=1	1
A0A8I6AB17	Programmed cell death 11 OS=Rattus norvegicus OX=10116 GN=Pdcd11 PE=1 SV=1	2
A0A8I6AJQ9	Torsin 1A interacting protein 2 OS=Rattus norvegicus OX=10116 GN=Tor1aip2 PE=1 SV=1	1
A0A8L2QPA4	Poly(A)binding protein nuclear 1-like OS=Rattus norvegicus OX=10116 GN=Pabpn1l PE=4 SV=1	1
Q8CFN2	Cell division control protein 42 homolog OS=Rattus norvegicus OX=10116 GN=Cdc42 PE=1 SV=2	1
Q5XII0	Mammalian ependymin-related protein 1 OS=Rattus norvegicus OX=10116 GN=Epdr1 PE=1 SV=1	1
A0A8I5ZQU0	FERM, ARH/RhoGEF and pleckstrin domain protein 1 OS=Rattus norvegicus OX=10116 GN=Farp1 PE=1 SV=1	1
O70257	Syntaxin-7 OS=Rattus norvegicus OX=10116 GN=Stx7 PE=1 SV=4	1
A0A8I5ZU87	N-acyl-aliphatic-L-amino acid amidohydrolase OS=Rattus norvegicus OX=10116 GN=Acy1 PE=1 SV=1	1
P62870	Elongin-B OS=Rattus norvegicus OX=10116 GN=Elob PE=1 SV=1	1
A1A5S1	Pre-mRNA-processing factor 6 OS=Rattus norvegicus OX=10116 GN=Prpf6 PE=1 SV=1	1
A0A8L2R544	D-2-hydroxyglutarate dehydrogenase OS=Rattus norvegicus OX=10116 GN=D2hgdh PE=1 SV=1	1
P27321	Calpastatin OS=Rattus norvegicus OX=10116 GN=Cast PE=1 SV=3	1
A0A0U1RS25	UPF1, RNA helicase and ATPase OS=Rattus norvegicus OX=10116 GN=Upf1 PE=1 SV=1	1
P11167	Solute carrier family 2, facilitated glucose transporter member 1 OS=Rattus norvegicus OX=10116 GN=Slc2a1 PE=1 SV=1	1
A0A8I5ZT94	RNA helicase OS=Rattus norvegicus OX=10116 GN=Dhx15 PE=1 SV=1	1
D4ADF5	Programmed cell death 5 OS=Rattus norvegicus OX=10116 GN=Pdcd5 PE=1 SV=1	1
A0A8I6AKW7	Protein arginine methyltransferase NDUFAF7 OS=Rattus norvegicus OX=10116 GN=AABR07025743.1 PE=3 SV=1	1
P50411	Protein phosphatase inhibitor 2 OS=Rattus norvegicus OX=10116 GN=Ppp1r2 PE=1 SV=2	1
P07151	Beta-2-microglobulin OS=Rattus norvegicus OX=10116 GN=B2m PE=1 SV=1	1
Q5M9H2	Acyl-CoA dehydrogenase, very long chain OS=Rattus norvegicus OX=10116 GN=Acadvl PE=1 SV=1	1
Q4V888	Type 2 phosphatidylinositol 4,5-bisphosphate 4-phosphatase OS=Rattus norvegicus OX=10116 GN=Pip4p2 PE=1 SV=1	1
B2GV15	Dihydrolipoamide acetyltransferase component of pyruvate dehydrogenase complex OS=Rattus norvegicus OX=10116 GN=Dbt PE=1 SV=1	1
M0R835	Splicing factor 3B, subunit 6 OS=Rattus norvegicus OX=10116 GN=Sf3b6 PE=1 SV=3	1
D3ZXF8	Mitochondrial ribosomal protein L43 OS=Rattus norvegicus OX=10116 GN=Mrpl43 PE=1 SV=3	1
D3ZIJ5	Dolichol-phosphate mannosyltransferase subunit 3 OS=Rattus norvegicus OX=10116 GN=Dpm3 PE=1 SV=1	1
A0A8I5ZX24	Serine/threonine-protein phosphatase OS=Rattus norvegicus OX=10116 GN=Ppp1cc PE=1 SV=1	1
A0A0G2JUC7	Dynactin subunit 2 OS=Rattus norvegicus OX=10116 GN=Dctn2 PE=1 SV=1	1
A0A8I5ZL25	UBX domain protein 4 OS=Rattus norvegicus OX=10116 GN=Ubxn4 PE=1 SV=1	1
Q5XIP1	Protein pelota homolog OS=Rattus norvegicus OX=10116 GN=Pelo PE=1 SV=1	1
P23514	Coatomer subunit beta OS=Rattus norvegicus OX=10116 GN=Copb1 PE=1 SV=1	1
A0A0G2JZJ1	Proteasome 26S subunit, non-ATPase 14 OS=Rattus norvegicus OX=10116 GN=Psmd14 PE=1 SV=1	1
Q6AY84	Secernin-1 OS=Rattus norvegicus OX=10116 GN=Scrn1 PE=1 SV=1	1
M0R810	Testin OS=Rattus norvegicus OX=10116 GN=RGD1566387 PE=3 SV=2	1
M0RA78	60S ribosomal protein L30 OS=Rattus norvegicus OX=10116 GN=LOC100361143 PE=3 SV=2	1
A0A8L2QK78	Calcium-transporting ATPase OS=Rattus norvegicus OX=10116 GN=Atp2b1 PE=1 SV=1	1
A0A8I6ATA8	SEC13 homolog, nuclear pore and COPII coat complex component OS=Rattus norvegicus OX=10116 GN=Sec13 PE=1 SV=1	1
Q66H40	High mobility group nucleosome-binding domain-containing protein 3 OS=Rattus norvegicus OX=10116 GN=Hmgn3 PE=1 SV=1	1
A0A0G2JVA7	Eukaryotic translation initiation factor 4C OS=Rattus norvegicus OX=10116 GN=Eif1a PE=1 SV=2	1
B4F786	CD2 antigen (Cytoplasmic tail) binding protein 2 (Predicted), isoform CRA_a OS=Rattus norvegicus OX=10116 GN=Cd2bp2 PE=1 SV=1	1
P04550	Parathymosin OS=Rattus norvegicus OX=10116 GN=Ptms PE=1 SV=2	1
A0A8I6AJ83	Thioredoxin-related transmembrane protein 2 OS=Rattus norvegicus OX=10116 GN=Tmx2 PE=1 SV=1	1
A0A8I5ZME1	Catechol-O-methyltransferase domain containing 1 OS=Rattus norvegicus OX=10116 GN=Comtd1 PE=1 SV=1	1
F1M168	40S ribosomal protein S28 OS=Rattus norvegicus OX=10116 GN=LOC108353424 PE=3 SV=3	1
A0A8I5ZJM1	Activated RNA polymerase II transcriptional coactivator p15 OS=Rattus norvegicus OX=10116 GN=Sub1 PE=1 SV=1	1
P62138	Serine/threonine-protein phosphatase PP1-alpha catalytic subunit OS=Rattus norvegicus OX=10116 GN=Ppp1ca PE=1 SV=1	1
M0R9B9	UBX domain-containing protein 7 OS=Rattus norvegicus OX=10116 GN=AABR07034438.1 PE=1 SV=2	1
Q6P6T6	Cathepsin D OS=Rattus norvegicus OX=10116 GN=Ctsd PE=1 SV=1	1
Q1RP74	RCG53953, isoform CRA_a OS=Rattus norvegicus OX=10116 GN=Tbcb PE=1 SV=1	1
B2RZ27	SH3 domain-binding glutamic acid-rich-like protein 3 OS=Rattus norvegicus OX=10116 GN=Sh3bgrl3 PE=1 SV=1	1
F7F067	Actin related protein 1B OS=Rattus norvegicus OX=10116 GN=Actr1b PE=1 SV=1	1
F7F0E5	FLII, actin remodeling protein OS=Rattus norvegicus OX=10116 GN=Flii PE=1 SV=1	1
A0A8I6GH88	peptidylprolyl isomerase OS=Rattus norvegicus OX=10116 GN=Fkbp2 PE=1 SV=1	1
A0A8I6B200	Cold shock domain containing E1 OS=Rattus norvegicus OX=10116 GN=Csde1 PE=1 SV=1	1
D3ZJH9	Malic enzyme OS=Rattus norvegicus OX=10116 GN=Me2 PE=1 SV=1	2
Q3KRD8	Eukaryotic translation initiation factor 6 OS=Rattus norvegicus OX=10116 GN=Eif6 PE=1 SV=1	1
P05370	Glucose-6-phosphate 1-dehydrogenase OS=Rattus norvegicus OX=10116 GN=G6pdx PE=1 SV=3	1
P56522	NADPH:adrenodoxin oxidoreductase, mitochondrial OS=Rattus norvegicus OX=10116 GN=Fdxr PE=1 SV=1	1
D3ZTX0	Transmembrane emp24 domain-containing protein 7 OS=Rattus norvegicus OX=10116 GN=Tmed7 PE=1 SV=1	1
F1LTU4	Ribosome assembly factor mrt4 OS=Rattus norvegicus OX=10116 GN=Mrto4 PE=1 SV=2	1
D3Z9K4	Pleckstrin homology domain containing O2 OS=Rattus norvegicus OX=10116 GN=Plekho2 PE=1 SV=2	1
Q4QQW8	Putative phospholipase B-like 2 OS=Rattus norvegicus OX=10116 GN=Plbd2 PE=1 SV=2	1
A0A0G2JT63	Cytoplasmic FMR1-interacting protein OS=Rattus norvegicus OX=10116 GN=Cyfip2 PE=3 SV=2	1
I6L9G6	TAR DNA-binding protein 43 OS=Rattus norvegicus OX=10116 GN=Tardbp PE=1 SV=1	1
A0A8I6AJ45	Acyl-CoA dehydrogenase short chain OS=Rattus norvegicus OX=10116 GN=Acads PE=1 SV=1	1
A0A8I5Y0C0	Hsp90 co-chaperone Cdc37 OS=Rattus norvegicus OX=10116 GN=Cdc37 PE=1 SV=1	1
A0A0G2JV72	Ubiquitin-conjugating enzyme E2D 3 OS=Rattus norvegicus OX=10116 GN=Ube2d3 PE=3 SV=2	1
M0R5Q3	RAN binding protein 3 OS=Rattus norvegicus OX=10116 GN=Ranbp3 PE=1 SV=3	1
A0A8L2Q4B4	Isocitrate dehydrogenase [NAD] subunit, mitochondrial OS=Rattus norvegicus OX=10116 GN=Idh3b PE=1 SV=1	1
A0A8I6A1N5	NADH dehydrogenase [ubiquinone] 1 alpha subcomplex subunit 10, mitochondrial OS=Rattus norvegicus OX=10116 GN=Ndufa10 PE=1 SV=1	1
O55171	Acyl-coenzyme A thioesterase 2, mitochondrial OS=Rattus norvegicus OX=10116 GN=Acot2 PE=1 SV=1	1
A0A8I5ZPX4	Lysine--tRNA ligase OS=Rattus norvegicus OX=10116 GN=Kars1 PE=1 SV=1	1
B0BND5	RNA, U3 small nucleolar interacting protein 2 (Predicted), isoform CRA_a OS=Rattus norvegicus OX=10116 GN=Rrp9 PE=1 SV=1	1
A0A8I6AH21	Mitochondrial ribosomal protein S28 OS=Rattus norvegicus OX=10116 GN=Mrps28 PE=1 SV=1	1
Q5RJT2	pre-rRNA 2'-O-ribose RNA methyltransferase FTSJ3 OS=Rattus norvegicus OX=10116 GN=Ftsj3 PE=1 SV=1	1
A0A8L2QDA9	5'-nucleotidase domain containing 2 OS=Rattus norvegicus OX=10116 GN=Nt5dc2 PE=3 SV=1	1
A0A8I6AMP1	V-type proton ATPase subunit OS=Rattus norvegicus OX=10116 GN=Atp6v0d1 PE=1 SV=1	1
P97829	Leukocyte surface antigen CD47 OS=Rattus norvegicus OX=10116 GN=Cd47 PE=1 SV=1	1
G3V918	Trifunctional purine biosynthetic protein adenosine-3 OS=Rattus norvegicus OX=10116 GN=Gart PE=1 SV=1	2
B2RYF6	CLPTM1 regulator of GABA type A receptor forward trafficking OS=Rattus norvegicus OX=10116 GN=Clptm1 PE=1 SV=1	1
A0A8I5ZUF4	Recombination signal binding protein for immunoglobulin kappa J region OS=Rattus norvegicus OX=10116 GN=Rbpj PE=3 SV=1	1
A0A8I6GCX1	NADH dehydrogenase [ubiquinone] 1 beta subcomplex subunit 6 OS=Rattus norvegicus OX=10116 GN=Ndufb6 PE=1 SV=1	1
A0A8I6ALC2	Bromodomain adjacent to zinc finger domain protein 1B OS=Rattus norvegicus OX=10116 GN=Baz1b PE=1 SV=1	1
Q8K4K5	Lethal(2) giant larvae protein homolog 1 OS=Rattus norvegicus OX=10116 GN=Llgl1 PE=1 SV=1	1
D4A133	H(+)-transporting two-sector ATPase OS=Rattus norvegicus OX=10116 GN=Atp6v1a PE=1 SV=2	2
Q1PBJ1	MFGE8 long form OS=Rattus norvegicus OX=10116 GN=Mfge8 PE=1 SV=1	1
G3V8G2	26S proteasome non-ATPase regulatory subunit 5 OS=Rattus norvegicus OX=10116 GN=Psmd5 PE=1 SV=1	1
Q641Y8	ATP-dependent RNA helicase DDX1 OS=Rattus norvegicus OX=10116 GN=Ddx1 PE=1 SV=1	1
Q6PEC1	Tubulin-specific chaperone A OS=Rattus norvegicus OX=10116 GN=Tbca PE=1 SV=1	1
A0A8I5ZSX9	NCK-associated protein 1 OS=Rattus norvegicus OX=10116 GN=Nckap1 PE=1 SV=1	2
P00406	Cytochrome c oxidase subunit 2 OS=Rattus norvegicus OX=10116 GN=Mtco2 PE=1 SV=3	1
D3ZR79	Transmembrane protein 245 OS=Rattus norvegicus OX=10116 GN=Tmem245 PE=1 SV=2	1
A0A8I5ZYB5	BUB3 mitotic checkpoint protein OS=Rattus norvegicus OX=10116 GN=Bub3 PE=1 SV=1	1
A0A8L2QZQ5	DNA-(apurinic or apyrimidinic site) endonuclease OS=Rattus norvegicus OX=10116 GN=Apex1 PE=1 SV=1	1
A0A8L2Q1C0	WD repeat domain 26 OS=Rattus norvegicus OX=10116 GN=Wdr26 PE=1 SV=1	1
D4A4W6	SRA stem-loop interacting RNA binding protein OS=Rattus norvegicus OX=10116 GN=Slirp PE=1 SV=2	1
Q5I0P2	Glycine cleavage system H protein, mitochondrial OS=Rattus norvegicus OX=10116 GN=Gcsh PE=2 SV=1	1
A0A8I5ZVH7	VAMP associated protein A OS=Rattus norvegicus OX=10116 GN=Vapa PE=1 SV=1	1
A0A8L2QFR7	ubiquitinyl hydrolase 1 OS=Rattus norvegicus OX=10116 GN=Otub1 PE=1 SV=1	1
G3V8G5	Golgi apparatus protein 1 OS=Rattus norvegicus OX=10116 GN=Glg1 PE=1 SV=1	1
G3V636	Scavenger receptor class B, member 1 OS=Rattus norvegicus OX=10116 GN=Scarb1 PE=1 SV=1	1
A0A8I6G2V2	X-prolyl aminopeptidase 1 OS=Rattus norvegicus OX=10116 GN=Xpnpep1 PE=1 SV=1	1
R9PXZ7	RCG39642 OS=Rattus norvegicus OX=10116 GN=Spn PE=1 SV=2	1
A0A0G2JV63	SEC24 homolog A, COPII coat complex component OS=Rattus norvegicus OX=10116 GN=Sec24a PE=1 SV=1	1
Q3B8Q1	Nucleolar RNA helicase 2 OS=Rattus norvegicus OX=10116 GN=Ddx21 PE=2 SV=1	2
B0BNE5	S-formylglutathione hydrolase OS=Rattus norvegicus OX=10116 GN=Esd PE=2 SV=1	1
P62634	CCHC-type zinc finger nucleic acid binding protein OS=Rattus norvegicus OX=10116 GN=Cnbp PE=2 SV=1	1
B2RZD1	Protein transport protein Sec61 subunit beta OS=Rattus norvegicus OX=10116 GN=Sec61b PE=1 SV=1	1
G3V7F6	Histone deacetylase complex subunit SAP18 OS=Rattus norvegicus OX=10116 GN=Sap18 PE=1 SV=1	2
Q5RJK9	DNA-directed RNA polymerases I and III subunit RPAC1 OS=Rattus norvegicus OX=10116 GN=Polr1c PE=1 SV=1	1
Q00972	[3-methyl-2-oxobutanoate dehydrogenase [lipoamide]] kinase, mitochondrial OS=Rattus norvegicus OX=10116 GN=Bckdk PE=1 SV=2	1
A0A8I6ADM2	Nucleolar GTP-binding protein 1 OS=Rattus norvegicus OX=10116 GN=Gtpbp4 PE=1 SV=1	1
P11951	Cytochrome c oxidase subunit 6C-2 OS=Rattus norvegicus OX=10116 GN=Cox6c2 PE=1 SV=3	1
D3ZHB7	HECT-type E3 ubiquitin transferase OS=Rattus norvegicus OX=10116 GN=Ube3c PE=1 SV=4	1
A0A8I6GJA4	2-oxoglutarate and iron-dependent oxygenase domain containing 3 OS=Rattus norvegicus OX=10116 GN=Ogfod3 PE=1 SV=1	1
A0A8I5ZUU4	Ataxin-10 OS=Rattus norvegicus OX=10116 GN=Atxn10 PE=1 SV=1	2
Q63228	Glia maturation factor beta OS=Rattus norvegicus OX=10116 GN=Gmfb PE=1 SV=2	1
A0A0G2JVL8	isoleucine--tRNA ligase OS=Rattus norvegicus OX=10116 GN=Iars1 PE=1 SV=2	1
A0A8I6GEG8	HBS1-like translational GTPase OS=Rattus norvegicus OX=10116 GN=Hbs1l PE=1 SV=1	1
A0A8I5ZWF5	Nuclear respiratory factor 1 OS=Rattus norvegicus OX=10116 GN=Nrf1 PE=1 SV=1	1
A0A8I6ACH7	Acyl-CoA thioesterase 7 OS=Rattus norvegicus OX=10116 GN=Acot7 PE=1 SV=1	1
Q8CHN6	Sphingosine-1-phosphate lyase 1 OS=Rattus norvegicus OX=10116 GN=Sgpl1 PE=2 SV=1	1
A0A8I6AI23	inorganic diphosphatase OS=Rattus norvegicus OX=10116 GN=Ppa1 PE=1 SV=1	1
A0A8I6G5W6	ENAH, actin regulator OS=Rattus norvegicus OX=10116 GN=Enah PE=3 SV=1	1
A0A8I6AJ43	glutathione transferase OS=Rattus norvegicus OX=10116 GN=Gstm2 PE=1 SV=1	1
D3ZZZ9	Catenin delta 1 OS=Rattus norvegicus OX=10116 GN=Ctnnd1 PE=1 SV=2	1
A0A8I6AMP2	proteasome endopeptidase complex OS=Rattus norvegicus OX=10116 GN=Psmb9 PE=1 SV=1	1
A0A8I6A9Y1	Splicing factor U2AF subunit OS=Rattus norvegicus OX=10116 GN=U2af2 PE=1 SV=1	1
D3ZAF6	ATP synthase subunit f, mitochondrial OS=Rattus norvegicus OX=10116 GN=Atp5mf PE=1 SV=1	1
D4A9N5	Tripartite motif-containing 25 OS=Rattus norvegicus OX=10116 GN=Trim25 PE=1 SV=3	1
P11608	ATP synthase protein 8 OS=Rattus norvegicus OX=10116 GN=Mt-atp8 PE=1 SV=2	1
A0A8L2Q0S4	Ubiquitin carboxyl-terminal hydrolase OS=Rattus norvegicus OX=10116 GN=Uchl1 PE=3 SV=1	1
A0A8I6GIK7	Proteasome 26S subunit, ATPase 5 OS=Rattus norvegicus OX=10116 GN=Psmc5 PE=1 SV=1	1
A0A0G2JZM2	Protein transport protein SEC23 OS=Rattus norvegicus OX=10116 GN=Sec23a PE=1 SV=2	1
A0A0G2JTG5	Solute carrier family 25 member 22 OS=Rattus norvegicus OX=10116 GN=Slc25a22 PE=1 SV=1	1
Q5PPI1	Serine/arginine-rich splicing factor 9 OS=Rattus norvegicus OX=10116 GN=Srsf9 PE=1 SV=1	1
P60901	Proteasome subunit alpha type-6 OS=Rattus norvegicus OX=10116 GN=Psma6 PE=1 SV=1	1
P70583	Deoxyuridine 5'-triphosphate nucleotidohydrolase OS=Rattus norvegicus OX=10116 GN=Dut PE=2 SV=3	1
D3ZZ38	Sorting nexin OS=Rattus norvegicus OX=10116 GN=Snx18 PE=1 SV=1	1
D3ZFP4	DNA replication licensing factor MCM3 OS=Rattus norvegicus OX=10116 GN=Mcm3 PE=1 SV=3	1
A0A8I6AJE9	Integrin subunit alpha 6 OS=Rattus norvegicus OX=10116 GN=Itga6 PE=1 SV=1	1
A0A8I5XWU2	XPA binding protein 2 OS=Rattus norvegicus OX=10116 GN=Xab2 PE=1 SV=1	1
B2GV54	Neutral cholesterol ester hydrolase 1 OS=Rattus norvegicus OX=10116 GN=Nceh1 PE=1 SV=1	1
A0A8L2QTN9	Diaphanous-related formin 1 OS=Rattus norvegicus OX=10116 GN=Diaph1 PE=1 SV=1	1
A0A8I6AC26	ATP synthase F1 subunit epsilon OS=Rattus norvegicus OX=10116 GN=AABR07064753.1 PE=3 SV=1	1
Q6AYT3	RNA-splicing ligase RtcB homolog OS=Rattus norvegicus OX=10116 GN=Rtcb PE=2 SV=1	1
A0A8I5Y097	CXXC motif containing zinc binding protein OS=Rattus norvegicus OX=10116 GN=Czib PE=1 SV=1	1
A0A8L2QSI2	Nucleolar protein interacting with the FHA domain of MKI67 OS=Rattus norvegicus OX=10116 GN=Nifk PE=1 SV=1	1
A0A0G2K583	S-methyl-5'-thioadenosine phosphorylase OS=Rattus norvegicus OX=10116 GN=Mtap PE=1 SV=1	1
P37996	ADP-ribosylation factor-like protein 3 OS=Rattus norvegicus OX=10116 GN=Arl3 PE=1 SV=2	1
P13668	Stathmin OS=Rattus norvegicus OX=10116 GN=Stmn1 PE=1 SV=2	1
M0RCS2	RCG21429, isoform CRA_b OS=Rattus norvegicus OX=10116 GN=Tbl2 PE=1 SV=3	1
A0A8I6AP33	Protein quaking-like OS=Rattus norvegicus OX=10116 GN=Qki PE=1 SV=1	1
A0A8L2URF4	Ubiquitin-like protein 4A OS=Rattus norvegicus OX=10116 GN=Ubl4a PE=1 SV=1	1
P62749	Hippocalcin-like protein 1 OS=Rattus norvegicus OX=10116 GN=Hpcal1 PE=1 SV=2	1
D4A7L4	NADH dehydrogenase [ubiquinone] 1 beta subcomplex subunit 11, mitochondrial OS=Rattus norvegicus OX=10116 GN=Ndufb11 PE=1 SV=1	1
A0A8I6AJ84	Oxysterol-binding protein OS=Rattus norvegicus OX=10116 GN=Osbp2 PE=3 SV=1	1
A0A8I5YB95	Dynactin subunit 3 OS=Rattus norvegicus OX=10116 GN=Dctn3 PE=1 SV=1	1
A0A0G2JTA2	PC4 and SFRS1 interacting protein 1 OS=Rattus norvegicus OX=10116 GN=Psip1 PE=1 SV=1	1
D3ZYT2	Mitochondrial ribosomal protein S5 OS=Rattus norvegicus OX=10116 GN=Mrps5 PE=1 SV=1	1
A0A0G2K649	Replication factor C subunit 5 OS=Rattus norvegicus OX=10116 GN=Rfc5 PE=1 SV=2	1
A0A0U1RRX4	Microtubule-associated protein OS=Rattus norvegicus OX=10116 GN=Map2 PE=1 SV=2	1
Q2TA68	Dynamin-like 120 kDa protein, mitochondrial OS=Rattus norvegicus OX=10116 GN=Opa1 PE=1 SV=1	1
Q5M7V8	Thyroid hormone receptor-associated protein 3 OS=Rattus norvegicus OX=10116 GN=Thrap3 PE=1 SV=1	1
P04961	Proliferating cell nuclear antigen OS=Rattus norvegicus OX=10116 GN=Pcna PE=1 SV=1	1
A0A8I6A7K9	Adenosylhomocysteinase-like 1 OS=Rattus norvegicus OX=10116 GN=Ahcyl1 PE=1 SV=1	1
A0A8L2URS9	Cortactin OS=Rattus norvegicus OX=10116 GN=Cttn PE=1 SV=1	1
Q1JU68	Eukaryotic translation initiation factor 3 subunit A OS=Rattus norvegicus OX=10116 GN=Eif3a PE=2 SV=2	1
D3ZIF5	AP-3 complex subunit beta OS=Rattus norvegicus OX=10116 GN=Ap3b1 PE=3 SV=2	1
A0A0G2JTI7	U4/U6 small nuclear ribonucleoprotein Prp3 OS=Rattus norvegicus OX=10116 GN=Prpf3 PE=1 SV=2	1
A0A8J8XD91	Translocase of inner mitochondrial membrane 17b OS=Rattus norvegicus OX=10116 GN=Timm17b PE=1 SV=1	1
A0A096MJW5	Phosphoinositide phospholipase C OS=Rattus norvegicus OX=10116 GN=Plch1 PE=4 SV=2	1
A0A8L2R8U1	Tripeptidyl-peptidase 2 OS=Rattus norvegicus OX=10116 GN=Tpp2 PE=1 SV=1	1
A0A8I5Y627	Cystatin B OS=Rattus norvegicus OX=10116 GN=Cstb PE=1 SV=1	1
Q9R1T3	Cathepsin Z OS=Rattus norvegicus OX=10116 GN=Ctsz PE=1 SV=2	1
A0A0G2JSG6	Adenylate kinase 2, mitochondrial OS=Rattus norvegicus OX=10116 GN=Ak2 PE=1 SV=1	1
D3ZWA8	Adaptor protein, phosphotyrosine interacting with PH domain and leucine zipper 1 OS=Rattus norvegicus OX=10116 GN=Appl1 PE=1 SV=4	1
D4AE79	Charged multivesicular body protein 1A OS=Rattus norvegicus OX=10116 GN=Chmp1a PE=1 SV=2	1
F1LQJ7	phosphoenolpyruvate carboxykinase (GTP) OS=Rattus norvegicus OX=10116 GN=Pck2 PE=1 SV=3	1
A0A8L2QAM9	ADP-ribosylation factor related protein 1 OS=Rattus norvegicus OX=10116 GN=Arfrp1 PE=4 SV=1	1
A0A0G2K1M7	Anoctamin OS=Rattus norvegicus OX=10116 GN=Ano6 PE=1 SV=1	1
A0A0G2KAB2	mitogen-activated protein kinase OS=Rattus norvegicus OX=10116 GN=Mapk15 PE=4 SV=1	1
A0A8I6AKS0	Pinin OS=Rattus norvegicus OX=10116 GN=Pnn PE=1 SV=1	1
O35777	Magnesium transporter protein 1 OS=Rattus norvegicus OX=10116 GN=Magt1 PE=2 SV=2	1
A0A8I5ZWI7	Lysyl oxidase homolog OS=Rattus norvegicus OX=10116 GN=Loxl3 PE=3 SV=1	1
A0A8I6AT57	Adaptor related protein complex 1 subunit beta 1 OS=Rattus norvegicus OX=10116 GN=Ap1b1 PE=1 SV=1	1
A0A8I5ZXC8	Mitochondrial ribosomal protein S16 OS=Rattus norvegicus OX=10116 GN=Mrps16 PE=1 SV=1	1
A0A0G2K8Z9	Kinesin family member 13B OS=Rattus norvegicus OX=10116 GN=Kif13b PE=1 SV=2	1
Q9JI92	Syntenin-1 OS=Rattus norvegicus OX=10116 GN=Sdcbp PE=1 SV=1	1
Q6IN15	Long-chain-fatty-acid--CoA ligase OS=Rattus norvegicus OX=10116 GN=Acsl5 PE=1 SV=1	1
A0A8I6A7G7	Integrin subunit alpha 5 OS=Rattus norvegicus OX=10116 GN=Itga5 PE=1 SV=1	1
Q4QQV8	Charged multivesicular body protein 5 OS=Rattus norvegicus OX=10116 GN=Chmp5 PE=2 SV=1	1
Q5RK00	39S ribosomal protein L46, mitochondrial OS=Rattus norvegicus OX=10116 GN=Mrpl46 PE=2 SV=1	1
G3V6N2	Transmembrane p24 trafficking protein 4 OS=Rattus norvegicus OX=10116 GN=Tmed4 PE=3 SV=4	1
Q5U2U8	BAG cochaperone 3 OS=Rattus norvegicus OX=10116 GN=Bag3 PE=1 SV=1	1
Q32KJ5	N-acetylglucosamine-6-sulfatase OS=Rattus norvegicus OX=10116 GN=Gns PE=1 SV=1	1
A0A8I5ZVD5	DnaJ heat shock protein family (Hsp40) member C8 OS=Rattus norvegicus OX=10116 GN=Dnajc8 PE=1 SV=1	1
A0A8I6GIV1	Mitochondrial ribosomal protein S36 OS=Rattus norvegicus OX=10116 GN=Mrps36 PE=1 SV=1	1
B2RYW3	NADH dehydrogenase [ubiquinone] 1 beta subcomplex subunit 9 OS=Rattus norvegicus OX=10116 GN=Ndufb9 PE=1 SV=1	1
A0A8I6GAY3	Guanine nucleotide-binding protein subunit gamma OS=Rattus norvegicus OX=10116 GN=Gng12 PE=1 SV=1	1
A0A8I5ZVE2	Translocon-associated protein subunit alpha OS=Rattus norvegicus OX=10116 GN=Ssr1 PE=1 SV=1	1
P0DN35	NADH dehydrogenase [ubiquinone] 1 beta subcomplex subunit 1 OS=Rattus norvegicus OX=10116 GN=Ndufb1 PE=3 SV=1	1
P97608	5-oxoprolinase OS=Rattus norvegicus OX=10116 GN=Oplah PE=1 SV=2	1
A0A0G2K941	Chloride channel accessory 5 OS=Rattus norvegicus OX=10116 GN=Clca5 PE=3 SV=2	1
Q27W01	RNA-binding protein 8A OS=Rattus norvegicus OX=10116 GN=Rbm8a PE=1 SV=1	1
M0R3P1	Olfactory receptor 156 OS=Rattus norvegicus OX=10116 GN=Or52ac1 PE=4 SV=2	1
A0A0G2JYW3	Clathrin light chain OS=Rattus norvegicus OX=10116 GN=Clta PE=1 SV=1	1
B0BN94	Protein FAM136A OS=Rattus norvegicus OX=10116 GN=Fam136a PE=1 SV=1	1
F7EZP5	Trypsin X5 OS=Rattus norvegicus OX=10116 GN=Prss59 PE=4 SV=1	1
Q3B8N8	Pescadillo homolog OS=Rattus norvegicus OX=10116 GN=Pes1 PE=2 SV=1	1
A0A0G2JYR5	Rho GTPase activating protein 1 OS=Rattus norvegicus OX=10116 GN=Arhgap1 PE=1 SV=1	1
A0A8I5Y9C1	Purine nucleoside phosphorylase OS=Rattus norvegicus OX=10116 GN=Pnp PE=1 SV=1	1
A0A8I5ZW49	Nipsnap homolog 1 OS=Rattus norvegicus OX=10116 GN=Nipsnap1 PE=1 SV=1	1
F1LZX9	Integrin subunit alpha V OS=Rattus norvegicus OX=10116 GN=Itgav PE=1 SV=4	1
A0A8I6ADP1	Eukaryotic translation initiation factor 4, gamma 2 OS=Rattus norvegicus OX=10116 GN=Eif4g2 PE=1 SV=1	1
A0A8I5Y9V4	cysteine--tRNA ligase OS=Rattus norvegicus OX=10116 GN=Cars1 PE=1 SV=1	1
A0A8I5ZNJ0	Splicing factor 3b, subunit 4 OS=Rattus norvegicus OX=10116 GN=Sf3b4 PE=1 SV=1	1
P49088	Asparagine synthetase [glutamine-hydrolyzing] OS=Rattus norvegicus OX=10116 GN=Asns PE=2 SV=3	1
P63281	SUMO-conjugating enzyme UBC9 OS=Rattus norvegicus OX=10116 GN=Ube2i PE=1 SV=1	1
P17046	Lysosome-associated membrane glycoprotein 2 OS=Rattus norvegicus OX=10116 GN=Lamp2 PE=1 SV=3	1
A0A8I6AKN3	Protein tyrosine kinase 7 OS=Rattus norvegicus OX=10116 GN=Ptk7 PE=4 SV=1	1
M0R7R7	Nuclear envelope integral membrane protein 1 OS=Rattus norvegicus OX=10116 GN=Nemp1 PE=1 SV=3	1
P18297	Sepiapterin reductase OS=Rattus norvegicus OX=10116 GN=Spr PE=1 SV=1	1
P08033	Gap junction beta-1 protein OS=Rattus norvegicus OX=10116 GN=Gjb1 PE=1 SV=1	1
P20611	Lysosomal acid phosphatase OS=Rattus norvegicus OX=10116 GN=Acp2 PE=1 SV=1	1
Q66HC5	Nuclear pore complex protein Nup93 OS=Rattus norvegicus OX=10116 GN=Nup93 PE=1 SV=1	1
A0A8I6AUT2	UV excision repair protein RAD23 OS=Rattus norvegicus OX=10116 GN=Rad23b PE=1 SV=1	1
Q64315	Cyclin-dependent kinase inhibitor 1A OS=Rattus norvegicus OX=10116 GN=Cdkn1a PE=2 SV=1	1
Q9EQX9	Ubiquitin-conjugating enzyme E2 N OS=Rattus norvegicus OX=10116 GN=Ube2n PE=1 SV=1	1
D3ZTN2	COX assembly mitochondrial protein OS=Rattus norvegicus OX=10116 GN=Cmc1 PE=3 SV=3	1
F1M062	La ribonucleoprotein 1, translational regulator OS=Rattus norvegicus OX=10116 GN=Larp1 PE=1 SV=4	1
P63219	Guanine nucleotide-binding protein G(I)/G(S)/G(O) subunit gamma-5 OS=Rattus norvegicus OX=10116 GN=Gng5 PE=3 SV=1	1
Q6AXN3	Transmembrane emp24 domain-containing protein 5 OS=Rattus norvegicus OX=10116 GN=Tmed5 PE=2 SV=1	1
A0A8L2QQT2	Saccharopine dehydrogenase (putative) OS=Rattus norvegicus OX=10116 GN=Sccpdh PE=1 SV=1	1
A0A8J8XIU8	RNA binding motif protein 39 OS=Rattus norvegicus OX=10116 GN=Rbm39 PE=1 SV=1	1
G3V7I3	ATPase 13A1 OS=Rattus norvegicus OX=10116 GN=Atp13a1 PE=1 SV=1	1
A0A140TAJ5	1-phosphatidylinositol 4-kinase OS=Rattus norvegicus OX=10116 GN=Pi4ka PE=1 SV=2	1
Q6IFV6	Keratin 35 OS=Rattus norvegicus OX=10116 GN=Krt35 PE=2 SV=1	1
P61515	60S ribosomal protein L37a OS=Rattus norvegicus OX=10116 GN=Rpl37a PE=1 SV=2	1
A0A8I6AAZ2	DNA replication licensing factor MCM4 OS=Rattus norvegicus OX=10116 GN=Mcm4 PE=1 SV=1	1
A0A8I6B5A8	Cullin 4B OS=Rattus norvegicus OX=10116 GN=Cul4b PE=1 SV=1	1
A0A0G2K2Y9	Plexin B2 OS=Rattus norvegicus OX=10116 GN=Plxnb2 PE=1 SV=1	1
P40307	Proteasome subunit beta type-2 OS=Rattus norvegicus OX=10116 GN=Psmb2 PE=1 SV=1	1
E9PTE1	SON DNA and RNA binding protein OS=Rattus norvegicus OX=10116 GN=Son PE=1 SV=2	1
A0A8I6ASU9	Serine/threonine-protein phosphatase 2A activator OS=Rattus norvegicus OX=10116 GN=Ptpa PE=1 SV=1	1
A0A8I6A5F2	Sad1 and UNC84 domain containing 1 OS=Rattus norvegicus OX=10116 GN=Sun1 PE=1 SV=1	1
A0A8L2QEY2	Fc fragment of IgG receptor and transporter OS=Rattus norvegicus OX=10116 GN=Fcgrt PE=1 SV=1	1
A0A8I5YCH6	Aladin WD repeat nucleoporin OS=Rattus norvegicus OX=10116 GN=Aaas PE=1 SV=1	1
A0A8I6B641	WASP like actin nucleation promoting factor OS=Rattus norvegicus OX=10116 GN=Wasl PE=1 SV=1	1
A0A0G2JWP8	DNA topoisomerase 2 OS=Rattus norvegicus OX=10116 GN=Top2a PE=1 SV=2	1
P19836	Choline-phosphate cytidylyltransferase A OS=Rattus norvegicus OX=10116 GN=Pcyt1a PE=1 SV=2	1
B2GUZ7	Tubulin folding cofactor C OS=Rattus norvegicus OX=10116 GN=Tbcc PE=1 SV=1	1
A0A8I5Y5J4	Succinyl-CoA:3-ketoacid-coenzyme A transferase OS=Rattus norvegicus OX=10116 GN=Oxct1 PE=1 SV=1	1
A0A0G2K239	Terminal nucleotidyltransferase 4B OS=Rattus norvegicus OX=10116 GN=Tent4b PE=4 SV=2	1
A0A8I5ZYT9	Myosin light chain kinase 3 OS=Rattus norvegicus OX=10116 GN=Mylk3 PE=4 SV=1	1
Q6TXH8	Protein transport protein Sec61 subunit gamma OS=Rattus norvegicus OX=10116 GN=LOC499136 PE=2 SV=1	1
P51638	Caveolin-3 OS=Rattus norvegicus OX=10116 GN=Cav3 PE=1 SV=1	1
Q5XIA3	tRNA wybutosine-synthesizing protein 4 OS=Rattus norvegicus OX=10116 GN=Lcmt2 PE=2 SV=1	1
F7FE18	Arylsulfatase E OS=Rattus norvegicus OX=10116 GN=Arsl PE=1 SV=1	1
P62804-2	Isoform OGP precursor of Histone H4 OS=Rattus norvegicus OX=10116 GN=H4c2	1
P08082	Clathrin light chain B OS=Rattus norvegicus OX=10116 GN=Cltb PE=1 SV=1	1
Q3B7D1	Ubiquitin-conjugating enzyme E2 Z OS=Rattus norvegicus OX=10116 GN=Ube2z PE=1 SV=2	1
D3ZA78	TPX2, microtubule nucleation factor OS=Rattus norvegicus OX=10116 GN=Tpx2 PE=1 SV=1	1
Q99068	Alpha-2-macroglobulin receptor-associated protein OS=Rattus norvegicus OX=10116 GN=Lrpap1 PE=1 SV=2	1
F1LNT8	Vesicle-associated membrane protein 8 OS=Rattus norvegicus OX=10116 GN=Vamp8 PE=1 SV=3	1
P18420	Proteasome subunit alpha type-1 OS=Rattus norvegicus OX=10116 GN=Psma1 PE=1 SV=2	1
G3V7U6	Calpain 5 OS=Rattus norvegicus OX=10116 GN=Capn5 PE=1 SV=2	1
Q496Z1	BICD cargo adaptor 2 OS=Rattus norvegicus OX=10116 GN=Bicd2 PE=1 SV=1	1
A0A8I5ZSE6	Coatomer subunit delta OS=Rattus norvegicus OX=10116 GN=Arcn1 PE=1 SV=1	1
D4A997	HIV TAT specific factor 1 (Predicted) OS=Rattus norvegicus OX=10116 GN=Htatsf1 PE=1 SV=2	1
D3ZLN7	COMM domain containing 2 OS=Rattus norvegicus OX=10116 GN=Commd2 PE=1 SV=1	1
D3ZWH1	Stabilin 1 OS=Rattus norvegicus OX=10116 GN=Stab1 PE=1 SV=3	1
A0A8I6AJP6	Palmitoyl-protein thioesterase 1 OS=Rattus norvegicus OX=10116 GN=Ppt1 PE=1 SV=1	1
P15178	Aspartate--tRNA ligase, cytoplasmic OS=Rattus norvegicus OX=10116 GN=Dars1 PE=1 SV=1	1
A2RUW1	Toll-interacting protein OS=Rattus norvegicus OX=10116 GN=Tollip PE=1 SV=1	1
P17220	Proteasome subunit alpha type-2 OS=Rattus norvegicus OX=10116 GN=Psma2 PE=1 SV=3	1
A0A8I6AFQ4	Sorting nexin-2 OS=Rattus norvegicus OX=10116 GN=Snx2 PE=1 SV=1	1
Q5XIC2	Evolutionarily conserved signaling intermediate in Toll pathway, mitochondrial OS=Rattus norvegicus OX=10116 GN=Ecsit PE=1 SV=1	1
Q3KRF0	VPS33A core subunit of CORVET and HOPS complexes OS=Rattus norvegicus OX=10116 GN=Vps33a PE=1 SV=1	1
A0A8I6A3W9	BCL10, immune signaling adaptor OS=Rattus norvegicus OX=10116 GN=Bcl10 PE=1 SV=1	1
A0A8I6A3D0	Isovaleryl-CoA dehydrogenase, mitochondrial OS=Rattus norvegicus OX=10116 GN=Ivd PE=1 SV=1	1
F7F875	SRP receptor subunit alpha OS=Rattus norvegicus OX=10116 GN=Srpra PE=1 SV=1	1
F7FMG3	Transmembrane serine protease 13 OS=Rattus norvegicus OX=10116 GN=Tmprss13 PE=4 SV=1	1
A0A8I6AU02	Sorcin OS=Rattus norvegicus OX=10116 GN=Sri PE=1 SV=1	1
A0A8I6AH04	Interferon-induced protein 35 OS=Rattus norvegicus OX=10116 GN=Ifi35 PE=1 SV=1	1
G3V747	Gap junction protein OS=Rattus norvegicus OX=10116 GN=Gja3 PE=3 SV=1	1
A0A8I6GLH9	Glycoprotein nmb OS=Rattus norvegicus OX=10116 GN=Gpnmb PE=1 SV=1	1
F1M7R5	Phosphodiesterase 4D interacting protein OS=Rattus norvegicus OX=10116 GN=Pde4dip PE=1 SV=3	1
A0A5H1ZRV0	Schlafen family member 13 OS=Rattus norvegicus OX=10116 GN=Slfn13 PE=3 SV=2	1
A0A8I6ABF4	Nuclear transport factor 2 OS=Rattus norvegicus OX=10116 GN=AABR07018058.1 PE=4 SV=1	1
A0A8I6GK63	Structural maintenance of chromosomes protein OS=Rattus norvegicus OX=10116 GN=Smc4 PE=1 SV=1	1

## Sheet: Table S3
311 elements included exclusively in "cell lysate":		547 elements included exclusively in "ACM":		904 common elements in "cell lysate" and "ACM"
P30427		O70377		P08461
A0A0G2K695		A0A0G2JZY6		O35796
P69897-2		A0A8I5ZN75		A0A8L2QU76
M0R660		P18418		Q02874-1
A0A8I6GKK9		D3ZG07		A0A8I6ALI7
P62425		Q9WV97		P12001
A0A8L2Q1G7		D3ZDU5		F1LQJ7
Q6P7A7		D3ZU54		M0R3P1
P62630		P07150		Q6P685
F7FIS4		Q63528		A0A8I6ASS6
D4A3K5		A0A8I5ZND7		F7F1W2
A0A0G2K3Z9		B1WC49		A0A140TAA4
D3ZNH4		A0A8I5Y9G0		P20788
A0A8I5YC50		A0A8L2UK17		G3V852
P81795		F1LSQ0		F1LMC7
Q3ZAV2		Q68FR9		P05369
A0A0G2JV65		A0A8I6ASE1		B0BMT9
P54001		B2RYG5		P82471
O88791		P84076		Q811A3
A0A8I5ZLC1		Q63042		Q6DGG0
A0A8L2QPB4		A0A8L2Q239		Q6URK4
A0A0H2UHK2		A0A8I5ZSQ9		P97536
Q64428		A0A8I6AB87		Q6P742
A0A8I5Y6S6		A0A8I6A172		O88767
A0A8I6A6I8		A0A8I6ABP0		A0A8L2URF4
D4AC23		A0A8I6GMG5		D3ZJ08
A0A8I6AQM3		B2RZ79		Q08163
P62997		A0A8I5ZV52		Q9WTV5
F1LRT9		B0K013		D4A9Q3
A0A8I5ZNX8		A0A8I5ZWC2		A0A0H2UH99
A0A8I6A0F3		M0R9X8		Q99068
P00388		Q8R3Z7		M0RBB1
A0A8I6AGL3		F1M0X6		A0A2P1NRY1
P17077		A0A8I6ANR0		P15865
D3ZAS1		A0A8I5ZVN3		Q5XIM9
P42930		A0A8L2QZ93		Q8VHF5
A0A8I5ZQ92		A0A8I6AU87		Q63598
A0A8I6A971		F1M8K0		F1LMA7
P62832		A0A8I5Y4N3		P67779
A0A8I6A795		D3ZF07		P62919
A0A8I5ZUD0		O35547		B0BNE5
D3ZPN7		A0A8I5ZU42		Q4FZY0
A0A8I6A6X9		D3ZZ81		A0A8I6AVL2
A0A8L2QEQ4		A0A8I6A1E2		Q4QQW8
A0A8L2QSI9		A0A8I6GL89		D4AC36
D3ZXF9		G3V7T6		A0A8I5ZLY7
Q6UPR8		A0A8I5ZMN9		Q6B345
A0A8L2Q865		Q91V33		P13668
A0A8I6GIM4		Q5BJN7		F2Z3Q8
P48450		P21670		P52925
A0A8I5Y7K9		A0A8I6A4Y0		A0A8L2QIW0
Q7TMC7		D3ZH12		Q5U300
A0A8J8YFZ4		A0A8I5Y0J1		G3V8G5
Q8R2H0		D3ZU74		D3ZFP4
A0A0G2K3V7		A0A8I6GBC3		D4A997
A0A8I5YBE8		A0A8I6GM37		D4A7L4
Q04931		Q6PDV7		A0A8I5ZV87
A0A8I6G4V0		A0A8I6B4G8		P63004
Q5M7W5		P39951		D4A4J0
A0A8I6GGN1		D3ZLA3		A0A8I5ZUU4
Q9ES21		A0A8L2QAQ9		D3ZXF8
A0A0G2JSV2		D3ZS22		G3V644
A0A8I6A6J5		A0A8I6GJJ3		F7EZE5
Q9WVB1		A0A0G2K6Q5		A0A8I6AU83
A0A0G2KAW7		Q5U214		A0A8I6AFQ4
A0A0G2K509		A0A8I6A2E4		A0A8I5ZT94
G3V887		F1M9V7		F1LRI5
A0A8I6GLD1		D4AB17		Q5RKI1
A0A8I6A1N0		Q5U211		A0A0G2JSZ1
A0A8I6GGZ1		A0A8I6AIU8		A0A8I6GAF8
Q498R3		A0A0H2UHL9		M0R533
Q3B7U9		Q64361		A0A8I6ADR3
B2RYP0		A0A8I6AN59		A0A8I6A1Z5
Q75Q41		A0A8I6GKW3		F7F7A6
Q5BJU0		A0A8L2Q9B8		Q498E0
O89046		Q5XI73		A0A8L2UHV1
A0A8I5Y5L3		A0A8I6A144		P62755
Q5U367		A0A8I6A7U4		D3ZPL1
D3ZFQ8		A0A8I6GBX4		D3ZWZ6
A0A8L2Q3F3		Q6DGG1		A0A8I6GED0
A0A8L2Q2R8		D3ZI43		G3V9N0
A0A8L2UKH4		D3ZUM4		P29314
A0A8I5ZRI9		A0A8I5Y830		A0A8I5ZKK6
P34064		A0A8I5ZRS6		P04182
A0A8I5ZR44		A0A8I6GJC1		P84586
A0A8I5Y5E8		A0A8I5ZVF1		A0A8I5ZVH7
D4A5T1		P40112		A0A8I6A7G7
A0A8I6AUM3		A0A8I6B318		A0A8L2Q0S4
A0A8I6A0E0		Q9JLZ1		P13803
Q7TNA8		A0A8I6A263		Q9EPX0
D3ZQD3		F1M8V2		B0BND5
A0A8I6AI91		D3ZPH3		Q5RJR9
A0A8I5Y791		A0A8I6A6S3		G3V786
A0A0G2K8N7		A0A0G2JXD0		P10719
B1WBY7		A0A8I5ZYI5		C9WPN6
A0A8I6A497		B2RZ72		Q09073
Q9R1Z0		R9PXU4		P05426
A0A8I6AQ75		A0A8I6GLU8		A0A8I6GH88
Q5EB77		A0A8I6AG77		A0A8I6AFJ4
A0A8I5ZNT8		A0A8I6AIB7		A0A8I6AU02
A0A8I5ZV59		Q5XIV1		A0A8I6A9G6
A0A8I5ZXL0		Q2I0Y6		Q78P75
Q6AY25		A0A8I6AM79		A0A8J8YFS5
A0A8I5ZT93		F7EUU4		P63312
A0A8I6AC55		P62076		A0A0G2K4Q0
A0A8I5XWV8		A0A0G2JW97		Q811A2
A0A8I6A5R6		D3ZRN3		D3ZHB7
A0A8I6A4L6		D3ZGY2		P70470
A0A8I6AEP6		A0A8I6A3K2		Q4FZT9
A0A8L2Q336		A0A8I5ZVM7		Q5XI34
D4ADS9		Q5XIP6		A0A8I6G2K0
A0A8I6ALQ2		Q4KLH5		A0A8I6AAN3
A0A8I5ZTT2		Q01986		A0A0G2JSR7
Q6TEK4		Q5XIE0		Q68FT7
F1M7T6		Q6PCT3		A0A8I6A6A2
P04166		Q5U2S7		A0A8I6AG33
A0A0G2JUJ9		Q499Q4		A0A8L2QA85
Q9JM53		A0A0G2K2V7		P30835
A0A8I6AL89		Q641Z6		Q5SGE0
A0A0G2JXJ7		Q9EQV6		A0A8I6GIL6
A0A8I5ZKJ3		Q6MG70		P19804
A0A8I5ZUJ6		A0A8I6A993		Q63610
A0A8I5ZYW1		D3ZFM1		P07895
D4A0T0		A0A8L2QCM4		P12368
A0A8I5ZTE7		Q498U4		A0A8I6ALV8
A0A8I5ZW99		Q568Z6		A0A8L2QYQ1
A0A0A0MXU4		Q03346		A0A0G2K1C0
A0A8I6A3V3		A0A8I6A596		A0A8I6A8X0
A0A8I6G5D7		A0A8L2Q886		Q6IN22
P61621		A0A0G2K2V2		A0A8I6ATW2
P97852		A0A8I6ARI8		A0A0G2K700
B1WBW4		A0A8I6AJT3		Q9JLA3
A0A8I5ZXZ1		D3ZW38		P63219
O35094		P47727		A0A0G2JXN6
M0R8W8		P30009		A0JPJ7
B1WC28		A0A8I5ZMN0		Q6PDV8
G3V784		A0A8L2Q6E8		F1M556
A0A0G2JXC1		A0A0G2JYE0		A0A8L2Q7B9
A0A0G2JUW8		Q64303		Q62658
A0A140TAF7		A0A8I5Y915		A0A8I5ZMS1
B2RYL4		Q6P7Q4		Q5M823
A0A8I6AM68		A0A8I6AM55		P30349
Q63151		F1LQS0		A0A8I5Y0C0
A0A8I6G8D1		A0A8L2UNA6		P32089
A0A8L2QF25		P62775		P35434
Q7TMZ5		E9PSZ5		A0A8I5ZXF4
A0A8I6GKU7		D4ACM2		Q99MZ8
A0A8I5ZZ38		A0A8I5ZVV7		P27321
P61023		A0A8I5ZXH8		P61765
Q5U2X6		D3ZJF9		A0A8I5ZSP3
A0A8I6AV77		A0A8I5ZQF6		A0A096MJW5
Q7TP62		A0A8I6A841		P63039
A0A8I6ABD8		A1L108		A0A8I5Y510
A0A8I6ACG3		M0R757		D3ZF12
P97532		A0A8I6A5F1		Q3T1L0
Q6AXY8		A0A0G2JT06		P35565
F1LSS1		P15651		P83871
Q63269		A0A0G2K8L9		P28480
A0A8I6ARW7		A0A8I6GJ97		A0A8I5Y9U9
Q9ET20		Q5XI28		D3ZV75
Q6AXM8		B5DEL8		F1LQ48
P50545		A0A8I5ZUX3		P69897
A0A8I6GMS2		E9PT82		A0A8I6AM26
A0A8I5Y2B8		P60868		A0A8I6AK10
F1M3C2		Q62651		P85971
A0A8I5ZUS3		F7FPV0		A0A8L2Q4B4
G3V7N5		Q62733		A0A8L2Q2R7
O08837		A0A8I5ZRF0		A0A8I6GLY7
P54921		O35303		P62815
P0C5W1		A0A8I6A0A2		A0A8I6GF99
D3ZQN7		Q62881		D3ZAF6
A0A8I6ASF1		Q7TQ94		A0A8L2Q9T5
A0A8I6ATW4		B0BNF8		P83883
A0A8I6AB17		Q925G1		Q5M9H7
A0A8I6AJQ9		F1LQB2		F7FN80
A0A8L2QPA4		E9PU10		Q4KM49
A0A8I5ZQU0		A0A8I6A6F0		P60123
O70257		A0A8I6AJ69		G3V828
A0A8I5ZU87		D3ZCT7		P11762
A0A8L2R544		A0A8I5ZP79		A0A8L2Q4P2
A0A8I6AKW7		A0A8I6GLM5		P62828
P07151		Q6AY00		Q6AYN8
Q4V888		M0R5N4		Q9R1S9
B2GV15		A0A0G2QC22		F1LM47
D3ZIJ5		P32362		Q66H94
A0A8I5ZL25		A0A8I5ZQ83		F7F067
M0R810		A0A0G2K459		Q68A21
M0RA78		A0A8L2Q834		A0A8I6A7K2
Q66H40		A0A140TAD1		Q5RJK6
A0A0G2JVA7		A0A8J8Y6U2		P61515
B4F786		F7EYC4		Q03344
A0A8I6AJ83		M0RDJ4		Q6AY23
A0A8I5ZME1		F1LNF1		P55063
F1M168		D3ZSE0		A0A8I6AA10
M0R9B9		A0A8I5ZVI3		A0A8I5ZZZ8
F7F0E5		A0A8I6AHS1		G3V7A5
A0A8I6B200		P86252		A0A8I6GLH9
P56522		A0A0G2JXT8		A0A0G2K719
D3Z9K4		Q496Z0		A0A8L2UP21
I6L9G6		A0A8I5ZYF5		P62329
A0A8I6AJ45		Q63716		G3V918
A0A8I6A1N5		M0R4H5		A0A8I5ZYZ8
A0A8I6AH21		P51607		O88656
Q5RJT2		A0A8I6A9A3		A0A8I5ZM12
B2RYF6		A0A8I5ZZD2		A0A8I6A550
A0A8I5ZUF4		A0A8I5Y0C6		Q562B5
A0A8I6GCX1		F1M1H0		Q68FY0
A0A8I6ALC2		Q6IRK9		P50475
Q8K4K5		Q3MIF0		G3V6H2
Q1PBJ1		D3ZAS8		A0A8I6A768
A0A8I5ZSX9		Q5PPL3		A0A8I6AUT2
D3ZR79		A0A8I6GLN5		G3V8T5
A0A8L2QZQ5		O35244		B1WC56
A0A8L2Q1C0		G3V9A3		A0A0G2K0B0
G3V636		A0A8L2Q7M2		B5DF65
R9PXZ7		A0A8I5ZKM3		A0A0G2K022
A0A0G2JV63		A0A8L2Q942		Q5XIP1
Q5RJK9		A0A8I5ZLD0		P04762
Q00972		A0A0G2KAW4		Q01205
A0A8I6ADM2		Q99J82		Q3T1K5
P11951		Q3MHS7		P56574
A0A8I6GJA4		A0A8I5ZWA2		P04642
Q63228		A0A8I5YBU1		P29419
A0A8I5ZWF5		A0A0G2JVA2		Q6AYS2
A0A8I6ACH7		D4A2D8		A0A8I5ZV26
Q8CHN6		A0A8I6AEV8		D3ZEI0
A0A8I6AI23		A0A8I6ANW9		F7EWC1
A0A8I6G5W6		A0A8I6AIV1		A0A8I5XV96
D3ZZZ9		Q6AYD5		Q6MGC4
A0A8I6AMP2		B0BN63		A0A8I6ANC4
D4A9N5		A0A0G2K8T0		P63326
A0A0G2JZM2		F1M927		A0A8I6ASV0
A0A0G2JTG5		A0A8I5ZQN0		A0A0G2JUA5
Q5PPI1		D3ZXP3		Q6P6V0
P70583		Q6GMN2		A1A5S1
A0A8I6AJE9		P07153		A0A8I6GI43
A0A8I5XWU2		A0A8I6ARI4		P23514
B2GV54		Q641X2		Q32PX2
A0A8I6AC26		A0A8I6GJ49		P29418
P37996		D3ZI68		B2RZB7
M0RCS2		A0A8I6AYD3		Q498M4
A0A8I6AP33		A1L122		D4ACW1
P62749		P85968		Q9R1T3
A0A8I6AJ84		A0A8J8XBZ3		P43278
D3ZYT2		A0A8I5ZZE3		Q5XIU9
Q2TA68		D4A962		B2RZD4
A0A8L2URS9		D3ZD73		A0A0G2JVL8
D3ZIF5		F1LM37		D3ZX87
A0A0G2JTI7		P62074		A0A8J8XIU8
A0A8L2QAM9		B0LT89		B2RZ78
A0A0G2K1M7		D4AE96		F1LRB8
A0A0G2KAB2		A0A096MKF4		A0A8I6GDG3
O35777		A0A8I6AFP0		Q1RP74
A0A8I5ZWI7		B2RZB5		Q9WUD9
A0A8I6AT57		A0A8I5Y0Z3		Q68FQ0
A0A0G2K8Z9		A0A8I6GKM0		B4F7E8
Q9JI92		A0A8I6GM43		A0A8I6APN3
Q6IN15		A0A8I5ZLC2		G3V7Q7
Q5RK00		Q5I0C9		F7FJQ3
G3V6N2		D3ZMS1		P62275
Q32KJ5		Q91ZW1		A0A8L2QJV6
B2RYW3		F1M0V4		P11167
P0DN35		M0R719		Q641Y8
Q27W01		A0A0G2JXK2		A0A8I5ZSH5
A0A0G2JYW3		A0A8L2Q996		D4ACB8
Q3B8N8		A0A8I6GFL3		A0A8I6ACJ4
A0A8I5Y9C1		A0A8I5YCN7		Q4G061
A0A8I5ZW49		F1M951		A0A0G2K737
F1LZX9		Q641W2		A0A8I6ATA8
A0A8I6ADP1		A0A8I6G6D2		A0A8I5ZNH9
A0A8I5ZNJ0		A0A0G2JWM2		A0A8I5Y665
A0A8I6AKN3		Q5XI97		A0A8I6ATU8
M0R7R7		D4A7J8		A0A0G2K3K2
P08033		Q6QI16		A0A8I5ZJM1
P20611		P28064		A0A8L2Q1B0
Q64315		A0A8I5ZT87		Q66HF1
D3ZTN2		P85973		Q68G41
F1M062		D4AAH6		P06685
A0A8L2QQT2		D3ZQC1		Q68FU3
G3V7I3		O88321		F7F0L0
A0A140TAJ5		Q9JK11		A0A8I6ANA7
Q6IFV6		A0A8L2Q6T7		A0A0H2UHD9
A0A8I6B5A8		F1LMQ3		Q3MIE4
A0A0G2K2Y9		Q5RJR2		D3ZTR5
A0A8I6ASU9		A0A8I6G5X8		F1LMZ8
A0A8I6A5F2		D3ZDS4		P68101
A0A8L2QEY2		A0A8I5ZKU5		A0A8I6AMP1
A0A8I5YCH6		D3ZQM0		P61354
A0A0G2JWP8		Q6P9V6		A0A8I5ZXA2
P19836		P17955		P04785
B2GUZ7		A0A8I6A509		Q5I0G4
A0A8I5Y5J4		A0A8I5ZM79		Q4QQV8
A0A0G2K239		D3ZUD8		D3ZPR0
A0A8I5ZYT9		G3V8U9		A0A8I6A9E2
Q6TXH8		A0A0G2K4X8		A0A8I6A252
Q5XIA3		A0A8I5Y7J1		B5DEN5
F7FE18		A0A8I6ATI8		A0A8I6A0U2
P62804-2		A0A8I6G788		A0A8I5ZVZ0
D3ZA78		A0A8I5ZU90		Q8CFN2
F1LNT8		A0A8I5ZVR9		P19945
G3V7U6		D3ZQV8		A0A0G2JZJ1
D3ZLN7		P24049		P62914
D3ZWH1		D4ABT8		A0A8L2QCG7
A2RUW1		Q4QRB0		Q4FZT0
Q5XIC2		D3ZE02		G3V6S8
Q3KRF0		Q8R2E7		P08082
A0A8I6A3W9		D4A719		Q4KM74
F7F875		A0A8I5Y0C8		A0A8I6AWT3
G3V747		P58200		A0A8I6AJP6
F1M7R5		F1LQQ1		A0A0G2K649
A0A8I6GK63		A0A8L2QDL7		A0A8I6A0W7
		B5DFC8		Q9R063-2
		A0A8I6GHH3		P34058
		A0A8I6A858		D3ZZ38
		F7FGV7		Q5U2Q7
		Q4VBH2		A0A8L2QCP8
		A0A0G2K2F6		B2RYS2
		Q02356		A0A8L2QDJ0
		A0A8I5ZQJ5		P09527
		A0A8I6ANT4		M0R8S8
		A0A8L2QV96		P62890
		D3ZPP2		A0A8I6G4G4
		M0RCV0		A0A8I6A6M0
		A0A8L2QPR2		A0A8I6AH04
		P51583		Q71TY3
		A0A8I5ZSU6		P25113
		F7FB70		A0A8I6A147
		Q5U1Z0		P46462
		A0A8I6AE92		A0A8I6AI89
		A0A0G2K3L7		A0A8I6A9Y1
		D4A305		P31000
		D4A7U6		B2RYQ5
		D4A3E1		Q9ER34
		P25286		P49432
		Q9WVR7		D4AE79
		A0A8I6G5R7		Q496Z1
		D4ACC2		A0A8I6A8E9
		D3ZAI0		Q5U334
		O35910		Q9JHL4
		A0A8I5ZR83		P04897
		Q4KLL0		A0A8I5ZPX1
		P28077		A0A0H2UH90
		A0A8L2Q6A2		B0BNK1
		Q6MG61		D4A781
		Q9EQS0		P19944
		Q7M767		P62804
		Q62667		Q09167
		Q4KLN7		A0A0G2JY63
		P08081-2		Q5FVQ4
		A0A8I6AV01		D3ZHA0
		Q6LED0		P02401
		A0A8I6B3N3		A0A8L2R221
		A0A8I5ZQM6		P05370
		A0A0G2JT78		Q3B8Q1
		A0A8L2QFD3		P10760
		A0A8L2UIN9		A0A0G2JZS2
		A0A8I6B0E2		A0A0G2K583
		Q9WUC8		D3ZCG9
		A0A8I6GJN3		A0A8L2QBW2
		D3ZU22		O55171
		Q5XI22		A0A8L2Q9K9
		A0A8I6A2T1		A0A8I6A5G9
		A0A8I5ZVF2		P82995
		A0A0G2K6H5		B5DF91
		M0R6L9		P62963
		D3ZKG9		A0A0H2UHG7
		D4A3X3		Q5M9H2
		A0A8I5ZYV3		P62083
		Q00715		P04636
		Q712U5		A0A8I5ZVE2
		A0A8I6A4M3		B0BN18
		A0A0H2UHZ4		Q07936
		A0A0G2QC04		A0A8I5ZLA4
		M0R4L3		A0A8I5ZSE6
		A0A8L2QHF2		A0A8L2QTN9
		A0A0G2K6F9		F1LVV4
		A0A8I6GKV3		P18297
		Q5U316		D3ZUP5
		A0A8I6AMZ5		A0A8I6GMR8
		M0RD03		Q5VLR5
		Q9Z339		A0A8I6AH91
		F1LUA1		F7FIQ4
		A0A8I6AES7		O08629
		A0A8L2UP98		Q3KRD8
		F1LT49		A0A0H2UHX1
		A0A8I6AR12		P05065
		A0A8I5ZK93		D3ZD23
		F1MAA2		P16617
		Q5PPH0		Q8K585-2
		B0K017		D3ZUF9
		A0A8L2Q6N7		A0A8I5ZY58
		F6Q5I5		A0A8I6GMH0
		P18422		A0A8L2UMI0
		G3V6P6		A0A8I6GAH4
		A0A0G2JT48		O70199
		A0A8I6AI60		A0A0G2K0Y2
		G3V913		P55770
		A0A8I6ALK1		A0A8I5ZVU8
		O70593		A0A8I6A3D0
		A0A0G2KAC1		P19234
		D3ZRX9		D3ZTX0
		G3V829		A0A8I5ZXC8
		Q5RK09		P62982
		B0BNM9		P60901
		A0A8I6AJ42		A0A8I5ZXD5
		G3V7L8		Q06647
		A0A8I5ZUU1		Q9Z2L0
		A0A8I6AAW4		Q9R1T1
		A0A8I6A1E1		A0A8J8XU90
		F7FF81		A0A8I6ARU6
		B2RYN0		F1M706
		A0A8I5ZS69		A0A8I5ZMY9
		P47875		P63281
		G3V656		P61983
		A0A8I5Y5U1		G3V8L3
		A0A8L2QFJ0		A0A8I5ZK50
		G3V9M1		Q04462
		A0A8I6AJ47		A0A8L2Q831
		A0A0G2K0V8		A0A8I6GG55
		A0A8I6AMK5		G3V7F6
		A0A8I5ZMR5		P50137
		A0A0G2K6I4		D3ZJH9
		A0A8I6AVJ5		F7EZP5
		Q68FS2		A0A8J8XD91
		A0A8I5ZU72		Q6P7A9
		Q5XI72		A0A8I6GLH2
		A0A8I6GL75		B2RZ74
		P14659		P00406
		P63102		Q5I0P2
		A0A0G2JXS2		O88941
		G3V662		A0A0G2JVH4
		A0A8I6A8D3		Q4KLK7
		A0A8I5ZTN5		P68136
		Q5I0H3		A0A8I5Y1A4
		A0A8I6GMC5		Q91Y81
		A0A8I6GM68		P28073
		A0A0G2JZF0		P48721
		A0A8I5ZNP5		Q64591
		Q6AXQ0		A0A8L2R9E9
		A0A8I5ZQW7		P11507
		A0A8I6A4T8		Q3B8Q2
		A0A8I6AP51		A1A5P2
		O08839		F1LNF7
		A0A8I6AUS8		Q66HD0
		A0A8I6AH16		A0A8I6A008
		A0A8I5ZQJ2		F7F9V5
		B4F7C7		A0A8I5ZLF1
		Q66H09		A0A8I6GAY3
		D3ZZF8		Q4QQV3
		G3V7Q6		P0DP31
		F7F4L4		A0A8L2Q7Q0
		A0A8I6AHN7		A0A8I6GLX8
		Q66HD3		P49242
		A0A8I6AMM1		M0R7B4
		A0A8I6AL56		Q6AXW2
		Q5U204		A0A8I6A1Z1
		F7EZ89		A0A0G2K8V2
		F1LNI5		G3V7C6
		A0A8I6AS83		P18420
		A0A8I6ANJ2		B1H282
		P50430		A0A8L2UJT3
		E9PSJ4		P05964
		Q3KR55		P52555
		Q566C7		Q6P9V7
		G3V8T4		P05982
		D4A4T9		A0A8L2Q170
		D3Z8W5		B0BNJ4
		A0A8I6AU50		A0A8I5ZUC6
		B5DFM8		A0A8I5ZUG8
		A0A8L2R3S5		Q6AYK8
		P61589		M0R961
		A0A8I6A8P4		P13084
		Q4FZT2		B1WC34
		A0A8I5ZR90		A0A8I6A5C7
		P62893		Q66H50
		P62859		A0A8I5ZPX4
		Q5FVN2		P14668
		A0A8L2QT84		A0A8J8XB15
		Q9JI85		A0A0G2KB63
		A0A8I6AP08		Q7TPB1
		A0A8I5ZTQ0		D3ZH41
		P29066		P62138
		A0A8I5ZV30		A0A8I5ZMA1
		A0A8I6A2M3		F7ELS2
		A0A8I5Y6Q8		A0A8I6AFW7
		A0A0G2JVV5		P62282
		F1LM55		Q71UE8
		Q10728		M0RC65
		Q8K1Q0		A0A0G2JTX2
		A0A8I6G8K6		D3ZWA8
		A0A8I6GGE7		Q5U362
		Q4V8K2		P54311
		P43138		P62912
		A0A8J8Y9N6		Q3B7D1
		A0A0G2K4U8		Q8VD48
		Q9EST6		P10111
		A0A8J8YNL9		A0A8L2UKK1
		A0A8L2Q1H5		A0A8I5ZPP2
		A0A0G2K2S3		Q3T1J1
		A0A8I6AS07		A0A8L2RAQ3
		A0A8I5ZQ10		P17764
		A0A8I5ZTD6		A0A0U1RS25
		A0A8I5Y858		A0A096MKG6
		A0A8L2QAN5		D4A9D6
		G3V992		O35509
		A0A8I6GKY5		A0A8I6AAI6
		A0A8I6A7H7		B2GUZ3
		B0BNE2		Q5EAJ6
		M0RCP2		A0A0G2K931
		G3V7B7		D3ZBN0
		A0A0G2JSZ9		A0A0G2JZI2
		A0A8L2QNC2		A0A8L2Q9A7
		A0A8L2Q6V5		Q66HC5
		A0A0G2JZS1		A0A8I5ZYB5
		A0A0G2JV51		P17702
		Q920D2		P97697
		P70580		A0A8I5ZYB4
		A0A8L2PZR2		D3ZYK9
		A0A8I6AJA8		A0A8I6AH92
		D3ZAR9		Q8VHU4
		A0A8I5ZSJ6		P04906
		A0A8I5Y2G5		R9PXR4
		A0A8I6G718		Q5RKI0
		A0A0G2KB61		A0A8I5ZUB2
		A0A8I5ZQ48		Q63584
		Q5M819		A0A8I5ZTU5
		A0A8I5ZTF4		Q4KM71
		A0A8I6G5F9		D4A636
		A0A0G2JYC6		A0A8I6AFS5
		A0A8I5ZS87		P80254
		B2RZB6		Q9EQX9
		F7EPH4		A0A8I6ABE3
		D3ZF26		A0A8I5ZXN5
		D3ZGE6		D4A3V3
		A0A0G2K2C7		A0A8I6ABF4
		A0A0G2K5D7		A0A8I6AN86
		A0A8I6GH39		D4A857
		A0A8I5ZNV8		A9UMV9
		D4A9N9		Q4KLF8
		A0A8I6AFM5		P50411
		A0A0G2K1P8		A0A0G2JT63
		Q68FT1		P84100
		A0A8I6AFR4		B3GNI6
		Q5RJP9		A0A8I6A304
		P41499		A0A8I5ZX23
		Q5U2R7		F1LPV8
		A0A8I6GH79		G3V8V1
				A0A8I6A2V9
				F7F1X7
				P63018
				P21708
				G3V6S3
				Q9Z269
				G3V9Z3
				P97521
				A0A0U1RVI9
				A0A0G2K654
				A0A0G2JYR5
				A0A8I5ZVQ3
				A0A8L2PYQ1
				Q5PQK5
				A0A0G2JTA2
				G3V6T7
				Q6AXS5
				P85108
				A0A8I6A8L3
				A0A8I5Y9V4
				A0A8I6A4E6
				Q6NYB7
				A0A8I6G592
				A0A8I6APV3
				A0A8L2QB21
				A0A8I6GLI9
				M0R5Q3
				A0A8L2QFL2
				Q6AY84
				P09495
				M0R5J4
				F2Z3T4
				A0A0G2K941
				P50398
				A0A5H1ZRU4
				A0A8L2R402
				P11030
				A0A8J8XF56
				B0BN93
				F1LNL2
				D4AC20
				A0A8I5ZX70
				Q499N6
				A0A8I5Y097
				F1LT35
				G3V7L6
				Q63663
				P10860
				P36876
				Q4QQV0
				D3ZSA9
				A0A8I6GKA7
				P05942
				A0A8I6A2A0
				A0A8I6A8A6
				A0A8L2UI53
				F1LM66
				G3V6W6
				A0A8I6GJ67
				A0A8L2UJI1
				P12785
				A0A0H2UHE1
				A0A8I6ASL3
				B5DEH4
				A0A8L2R7J1
				Q9JJ19
				Q6AY09
				Q6AYT3
				P20070
				P16391
				A0A8I6GKV6
				Q5M7V8
				Q1JU68
				B2RZD1
				A0A0G2K9J1
				A0A8I5ZP83
				A0A8L2QFR7
				P31977
				A0A8I6GIJ8
				E9PTE1
				A0A0G2JU96
				P61107
				Q6P6Q9
				A0A8I6ARV9
				A0A8I6GCL3
				G3V8G2
				A0A8I6AAZ2
				A0A8I6AM81
				P05197
				A0A8J8XXQ6
				F7FLB7
				P48500
				A0A8I5ZKQ2
				A0A8L2QK78
				Q63570
				A0A8I6AMG9
				A0A8L2QEP8
				A0A8I6A3B7
				P85125
				P51635
				D4AAI5
				Q4QR85
				Q68FR6
				Q9Z0W7
				A0A8L2QVV5
				Q5U2U8
				P49911
				M0RC12
				Q924S5
				Q5U302
				P68511
				P04256
				D3ZFA8
				F1LV13
				Q6PDU1
				F1M853
				A0A8I6GKM3
				A0A8I6A2L6
				A0A8I6AF05
				A0A0G2JSV3
				A0A8I6GI55
				E9PTW1
				A0A8I6AJ41
				Q5XFX0
				A0A8I6AJ43
				F7FMG3
				A0A8I5ZNF1
				D3ZUB0
				Q9QXQ0
				P62250
				F1LZW6
				P04550
				A0A0G2K8P3
				A0A8L2R8Y3
				A0A8I6AEM1
				Q6P3V9
				P04797
				A0A096P6M7
				P24051
				A0A8L2R8U1
				P63095
				A0A8I5ZQW8
				P49088
				Q00657
				A0A0G2K200
				B2GV99
				F7EXY7
				A0A8J8XLC6
				Q6P767
				G3V928
				P07632
				Q6AYZ1
				A0A8L2QDA9
				A0A8L2R1Y6
				A0A0G2JV72
				A0A0G2K1E7
				A0A8I5ZTY1
				A0A8I6AK29
				F7EUC3
				A0A8I6ACU9
				A0A8I5ZLB7
				P81155
				A0A8I5ZUP8
				Q5RK10
				A9CMB8
				A0A8I6GE99
				D3ZLL8
				A0A8I6ABI2
				P61751
				A0A8L2QHG9
				A0A8L2R918
				Q794E4
				P22509
				A0A8I6ACB3
				Q6AXT5
				Q6P799
				Q8K585
				Q9JMJ4
				Q5PQX1
				P97608
				Q794F9
				Q6AXN3
				P11608
				A0A8I5ZNN3
				D3ZKI0
				Q6MGA3
				A0A8L2R247
				A0A8L2R7U3
				A0A8I6ANS9
				P04961
				A0A8I6AM85
				P62870
				E9PT29
				A0A0G2K9F6
				F1M6C7
				P17046
				A0A8I6AJ28
				P29315
				P36972
				A0A8I6GIK7
				A0A8I6G5P1
				A0A0G2K3Q6
				Q5U328
				A0A8I6AKS0
				A0A8L2QSI2
				Q2LAP6
				A0A8I6A5G4
				A0A8I6A7K9
				P12749
				A0A8I6AFD9
				A0A8L2QPP4
				P63029
				G3V9U2
				Q9EPH2
				O88989
				D3ZM33
				A0A8I6A3F3
				Q6AYU2
				A0A8I6AD55
				A0A8I5ZVD5
				O35532
				Q5FVM4
				A0A8L2UJN1
				B0BN94
				D4A133
				D4ADF5
				P51638
				A0A8I6A2Y8
				Q3KRE0
				A0A8I6AC81
				M0R9Q1
				A0A0G2JSG6
				A0A0U1RRX4
				A0A8I6AKV9
				Q9JJ54
				Q62636
				A0A8L2Q0A6
				P35213
				E9PTS4
				A0A0G2K8R4
				A0A8I5Y9Z8
				Q5FVL2
				P40307
				A0A8I6A0Y6
				B2RZ27
				Q62622
				P97829
				A0A0G2JUC7
				G3V7W1
				P11232
				P14408
				A0A8I6APC4
				Q68FS4
				Q6PEC1
				Q6AYK6
				Q68FW9
				A0A8I5Y7V6
				D4AEC0
				A0A0G2K2Y3
				D4A4W6
				Q4FZT6
				A0A8I6ADV8
				F1LTU4
				Q05BA4
				A0A8I6GEG8
				P41123
				A0A8I6AFD1
				A0A0G2K2P5
				A0A8I6A458
				A0A8I6AGJ8
				Q6T487
				A0A8I5ZSB0
				B0BN74
				D3ZGF1
				A0A8L2QK81
				P40329
				A0A8I6A6Z2
				A0A096MK68
				A0A8I5ZUG1
				A0A8I6AH57
				Q5XII0
				A0A8I5Y525
				P63245
				A0A5H1ZRV0
				B2RZ37
				Q60587
				A0A8I6AEZ9
				A0A8I5ZYX0
				A0A8I6A2C4
				P32551
				Q5PPJ6
				Q63413
				A0A8I5ZX24
				A0A8I5YBT1
				A0A8I5ZPY5
				A0A8I6AC71
				A0A0G2JWD2
				Q6P6T6
				A0A0G2JUE7
				G3V824
				Q7TSE9
				Q8K3E7
				A0A8L2UJE8
				Q5XIN6
				P15178
				A0A8L2QDI1
				G3V6I5
				A0A8I6ANE0
				A0A8I6ARH8
				Q7TP42
				D3ZVA5
				E9PT66
				Q7M0E3
				A0A8I5YB95
				A0A8L2QDB6
				P68255
				A0A8I5ZYA2
				G3V7U4
				A0A8I6G2V2
				A0A8I6GKN2
				Q5RKJ9
				A0A8I5Y627
				A0A8I6B641
				P35435
				Q6AZ25
				A0A8I5ZJK8
				A0A0G2K905
				D4A7Z5
				A0A8I5Y1W8
				Q6IMY8
				Q63507
				P62634
				P08753
				Q6P9Y4
				A0A8I6GA01
				A0A8I6A4J2
				A0A8I6AFS6
				A0A8I5Y7B6
				Q63016
				A0A8I6GKJ1
				A0A8I5Y7D7
				A0A8L2QFS8
				A0A8L2QCS6
				A0A8I6AQI0
				P17220
				A0A8I6AKK1
				A0A8I6GIV1
				Q5RJK5
				P45592
				M0R907
				A0A8I6GKE5
				A0A8I6A800
				M0R835
				A0A8I6APY2
				P62959
				A0A8L2R9H0
				A0A8I5ZZ29

## Sheet: Table S4
Biological processes				Molecualr functions				Cellular components				Reactome enriched pathways
GO term ID	term description	observed gene count		GO term ID	term description	observed gene count		GO term ID	term description	observed gene count		GO term ID	term description	observed gene count
GO:0044237	Cellular metabolic process	521		GO:0005488	Binding	730		GO:0005622	Intracellular anatomical structure	849		RNO-8953854	Metabolism of RNA	139
GO:0008152	Metabolic process	578		GO:0003723	RNA binding	183		GO:0005737	Cytoplasm	741		RNO-392499	Metabolism of proteins	187
GO:0034641	Cellular nitrogen compound metabolic process	354		GO:0005515	Protein binding	474		GO:0043229	Intracellular organelle	770		RNO-156827	L13a-mediated translational silencing of Ceruloplasmin expression	55
GO:0071704	Organic substance metabolic process	548		GO:1901363	Heterocyclic compound binding	392		GO:0043226	Organelle	776		RNO-72737	Cap-dependent Translation Initiation	56
GO:0009987	Cellular process	813		GO:0097159	Organic cyclic compound binding	395		GO:0032991	Protein-containing complex	503		RNO-72706	GTP hydrolysis and joining of the 60S ribosomal subunit	54
GO:0006807	Nitrogen compound metabolic process	501		GO:0019899	Enzyme binding	222		GO:0043231	Intracellular membrane-bounded organelle	687		RNO-1430728	Metabolism	182
GO:0044238	Primary metabolic process	523		GO:0044877	Protein-containing complex binding	176		GO:0043227	Membrane-bounded organelle	697		RNO-72689	Formation of a pool of free 40S subunits	50
GO:1901360	Organic cyclic compound metabolic process	283		GO:0000166	Nucleotide binding	188		GO:0005829	Cytosol	348		RNO-975957	Nonsense Mediated Decay (NMD) enhanced by the Exon Junction Complex (EJC)	52
GO:0046483	Heterocycle metabolic process	265		GO:0036094	Small molecule binding	206		GO:1990904	Ribonucleoprotein complex	165		RNO-168249	Innate Immune System	130
GO:0006725	Cellular aromatic compound metabolic process	267		GO:0003729	mRNA binding	68		GO:0043232	Intracellular non-membrane-bounded organelle	366		RNO-975956	Nonsense Mediated Decay (NMD) independent of the Exon Junction Complex (EJC)	48
GO:0006139	Nucleobase-containing compound metabolic process	252		GO:0005198	Structural molecule activity	107		GO:0110165	Cellular anatomical entity	861		RNO-72766	Translation	65
GO:0010467	Gene expression	229		GO:0003676	Nucleic acid binding	244		GO:0070013	Intracellular organelle lumen	312		RNO-1799339	SRP-dependent cotranslational protein targeting to membrane	44
GO:0043170	Macromolecule metabolic process	418		GO:0017076	Purine nucleotide binding	161		GO:0005634	Nucleus	461		RNO-1640170	Cell Cycle	91
GO:0043603	Cellular amide metabolic process	141		GO:0042802	Identical protein binding	178		GO:0005739	Mitochondrion	164		RNO-2262752	Cellular responses to stress	84
GO:0044271	Cellular nitrogen compound biosynthetic process	175		GO:0097367	Carbohydrate derivative binding	179		GO:0045202	Synapse	156		RNO-168256	Immune System	165
GO:1901564	Organonitrogen compound metabolic process	368		GO:0032555	Purine ribonucleotide binding	158		GO:0031981	Nuclear lumen	239		RNO-6791226	Major pathway of rRNA processing in the nucleolus and cytosol	53
GO:0006518	Peptide metabolic process	118		GO:0043168	Anion binding	186		GO:1902494	Catalytic complex	150		RNO-6798695	Neutrophil degranulation	81
GO:0044260	Cellular macromolecule metabolic process	234		GO:0003824	Catalytic activity	336		GO:0030054	Cell junction	185		RNO-450531	Regulation of mRNA stability by proteins that bind AU-rich elements	38
GO:0009058	Biosynthetic process	224		GO:0043167	Ion binding	318		GO:0005681	Spliceosomal complex	50		RNO-69278	Cell Cycle, Mitotic	79
GO:1901576	Organic substance biosynthetic process	220		GO:0035639	Purine ribonucleoside triphosphate binding	149		GO:0031967	Organelle envelope	119		RNO-68882	Mitotic Anaphase	54
GO:0071840	Cellular component organization or biogenesis	378		GO:0008092	Cytoskeletal protein binding	102		GO:0000502	Proteasome complex	29		RNO-68886	M Phase	67
GO:0006412	Translation	101		GO:0017111	Nucleoside-triphosphatase activity	71		GO:0140513	Nuclear protein-containing complex	121		RNO-8852276	The role of GTSE1 in G2/M progression after G2 checkpoint	35
GO:0006996	Organelle organization	267		GO:0003735	Structural constituent of ribosome	62		GO:0099080	Supramolecular complex	116		RNO-450408	AUF1 (hnRNP D0) binds and destabilizes mRNA	32
GO:1901566	Organonitrogen compound biosynthetic process	157		GO:0016462	Pyrophosphatase activity	74		GO:0022626	Cytosolic ribosome	60		RNO-69481	G2/M Checkpoints	44
GO:0043604	Amide biosynthetic process	108		GO:0045182	Translation regulator activity	34		GO:0005654	Nucleoplasm	196		RNO-72662	Activation of the mRNA upon binding of the cap-binding complex and eIFs, and subsequent binding to 43S	31
GO:0044249	Cellular biosynthetic process	209		GO:0003779	Actin binding	56		GO:0044391	Ribosomal subunit	66		RNO-68867	Assembly of the pre-replicative complex	38
GO:0006396	RNA processing	112		GO:0030554	Adenyl nucleotide binding	121		GO:0042470	Melanosome	31		RNO-9759194	Nuclear events mediated by NFE2L2	30
GO:0016043	Cellular component organization	358		GO:0043021	Ribonucleoprotein complex binding	34		GO:0005856	Cytoskeleton	164		RNO-69306	DNA Replication	43
GO:0090304	Nucleic acid metabolic process	188		GO:0032559	Adenyl ribonucleotide binding	118		GO:0071013	Catalytic step 2 spliceosome	31		RNO-69275	G2/M Transition	46
GO:0044085	Cellular component biogenesis	221		GO:0016787	Hydrolase activity	163		GO:0005840	Ribosome	70		RNO-5687128	MAPK6/MAPK4 signaling	33
GO:0016070	RNA metabolic process	149		GO:0051082	Unfolded protein binding	25		GO:0015629	Actin cytoskeleton	63		RNO-72649	Translation initiation complex formation	30
GO:0043933	Protein-containing complex organization	142		GO:0090079	Translation regulator activity, nucleic acid binding	26		GO:0031090	Organelle membrane	199		RNO-9762114	GSK3B and BTRC:CUL1-mediated-degradation of NFE2L2	29
GO:0008380	RNA splicing	65		GO:0031625	Ubiquitin protein ligase binding	43		GO:0030532	Small nuclear ribonucleoprotein complex	26		RNO-68949	Orc1 removal from chromatin	32
GO:0051246	Regulation of protein metabolic process	215		GO:0032561	Guanyl ribonucleotide binding	49		GO:0097525	Spliceosomal snRNP complex	24		RNO-69002	DNA Replication Pre-Initiation	39
GO:0022607	Cellular component assembly	195		GO:0051015	Actin filament binding	36		GO:0099512	Supramolecular fiber	85		RNO-8941858	Regulation of RUNX3 expression and activity	29
GO:0006397	mRNA processing	69		GO:0016874	Ligase activity	31		GO:1905368	Peptidase complex	30		RNO-9711123	Cellular response to chemical stress	43
GO:1901575	Organic substance catabolic process	153		GO:0005525	GTP binding	47		GO:0005740	Mitochondrial envelope	72		RNO-174113	SCF-beta-TrCP mediated degradation of Emi1	29
GO:0009056	Catabolic process	167		GO:0005524	ATP binding	110		GO:0012505	Endomembrane system	235		RNO-8854050	FBXL7 down-regulates AURKA during mitotic entry and in early mitosis	29
GO:0034248	Regulation of cellular amide metabolic process	78		GO:0017069	snRNA binding	17		GO:0005759	Mitochondrial matrix	45		RNO-5358346	Hedgehog ligand biogenesis	30
GO:0010033	Response to organic substance	246		GO:0008135	Translation factor activity, RNA binding	22		GO:0015935	Small ribosomal subunit	32		RNO-69601	Ubiquitin Mediated Degradation of Phosphorylated Cdc25A	28
GO:0006417	Regulation of translation	73		GO:0019904	Protein domain specific binding	74		GO:0048471	Perinuclear region of cytoplasm	75		RNO-75815	Ubiquitin-dependent degradation of Cyclin D	28
GO:0010608	Post-transcriptional regulation of gene expression	80		GO:0016887	ATP hydrolysis activity	38		GO:0005684	U2-type spliceosomal complex	25		RNO-5610780	Degradation of GLI1 by the proteasome	29
GO:0022613	Ribonucleoprotein complex biogenesis	75		GO:0003730	mRNA 3-UTR binding	22		GO:0042995	Cell projection	173		RNO-72702	Ribosomal scanning and start codon recognition	29
GO:0019538	Protein metabolic process	282		GO:0019843	rRNA binding	21		GO:0120025	Plasma membrane bounded cell projection	168		RNO-69620	Cell Cycle Checkpoints	53
GO:0044281	Small molecule metabolic process	146		GO:0140657	ATP-dependent activity	53		GO:0005844	Polysome	24		RNO-349425	Autodegradation of the E3 ubiquitin ligase COP1	28
GO:0034645	Cellular macromolecule biosynthetic process	110		GO:0005200	Structural constituent of cytoskeleton	18		GO:0022627	Cytosolic small ribosomal subunit	27		RNO-1234176	Oxygen-dependent proline hydroxylation of Hypoxia-inducible Factor Alpha	30
GO:0065003	Protein-containing complex assembly	123		GO:0043531	ADP binding	14		GO:0031966	Mitochondrial membrane	64		RNO-5607761	Dectin-1 mediated noncanonical NF-kB signaling	29
GO:0033036	Macromolecule localization	187		GO:0019900	Kinase binding	69		GO:0034399	Nuclear periphery	26		RNO-5610785	GLI3 is processed to GLI3R by the proteasome	29
GO:0009059	Macromolecule biosynthetic process	140		GO:0046983	Protein dimerization activity	78		GO:0005839	Proteasome core complex	13		RNO-5676590	NIK-->noncanonical NF-kB signaling	29
GO:0016071	mRNA metabolic process	78		GO:0003924	GTPase activity	34		GO:0005694	Chromosome	94		RNO-4641257	Degradation of AXIN	28
GO:0051128	Regulation of cellular component organization	196		GO:0016491	Oxidoreductase activity	62		GO:0071011	Precatalytic spliceosome	19		RNO-1169091	Activation of NF-kappaB in B cells	29
GO:2000112	Regulation of cellular macromolecule biosynthetic process	76		GO:0019901	Protein kinase binding	63		GO:0071005	U2-type precatalytic spliceosome	18		RNO-187577	SCF(Skp2)-mediated degradation of p27/p21	29
GO:0008104	Protein localization	161		GO:0004812	aminoacyl-tRNA ligase activity	13		GO:0030496	Midbody	29		RNO-1236978	Cross-presentation of soluble exogenous antigens (endosomes)	27
GO:0046907	Intracellular transport	126		GO:0044183	Protein folding chaperone	14		GO:0031982	Vesicle	141		RNO-72695	Formation of the ternary complex, and subsequently, the 43S complex	27
GO:0071826	Ribonucleoprotein complex subunit organization	48		GO:0042803	Protein homodimerization activity	58		GO:0098796	Membrane protein complex	95		RNO-9755511	KEAP1-NFE2L2 pathway	31
GO:0051641	Cellular localization	199		GO:0003743	Translation initiation factor activity	14		GO:0098798	Mitochondrial protein-containing complex	40		RNO-4641258	Degradation of DVL	28
GO:0044248	Cellular catabolic process	137		GO:0033218	Amide binding	39		GO:0005730	Nucleolus	68		RNO-1236975	Antigen processing-Cross presentation	32
GO:0006091	Generation of precursor metabolites and energy	60		GO:0043022	Ribosome binding	15		GO:0005635	Nuclear envelope	48		RNO-350562	Regulation of ornithine decarboxylase (ODC)	27
GO:0022618	Ribonucleoprotein complex assembly	47		GO:0140640	Catalytic activity, acting on a nucleic acid	48		GO:0035770	Ribonucleoprotein granule	35		RNO-174184	Cdc20:Phospho-APC/C mediated degradation of Cyclin A	30
GO:0055086	Nucleobase-containing small molecule metabolic process	69		GO:0048027	mRNA 5-UTR binding	10		GO:0098978	Glutamatergic synapse	53		RNO-69239	Synthesis of DNA	36
GO:0019693	Ribose phosphate metabolic process	59		GO:0019003	GDP binding	15		GO:0022625	Cytosolic large ribosomal subunit	34		RNO-1168372	Downstream signaling events of B Cell Receptor (BCR)	30
GO:0070887	Cellular response to chemical stimulus	208		GO:0044548	S100 protein binding	8		GO:0098794	Postsynapse	70		RNO-176408	Regulation of APC/C activators between G1/S and early anaphase	31
GO:0000398	mRNA splicing, via spliceosome	45		GO:0140662	ATP-dependent protein folding chaperone	10		GO:0043005	Neuron projection	117		RNO-4608870	Asymmetric localization of PCP proteins	28
GO:0051171	Regulation of nitrogen compound metabolic process	332		GO:0017070	U6 snRNA binding	7		GO:0005743	Mitochondrial inner membrane	45		RNO-69206	G1/S Transition	34
GO:0009117	Nucleotide metabolic process	62		GO:0140098	Catalytic activity, acting on RNA	34		GO:0019866	Organelle inner membrane	49		RNO-8948751	Regulation of PTEN stability and activity	29
GO:0019222	Regulation of metabolic process	377		GO:0051020	GTPase binding	32		GO:0022624	Proteasome accessory complex	12		RNO-5689603	UCH proteinases	30
GO:0080090	Regulation of primary metabolic process	338		GO:0003727	Single-stranded RNA binding	17		GO:0005938	Cell cortex	40		RNO-174084	Autodegradation of Cdh1 by Cdh1:APC/C	28
GO:0071705	Nitrogen compound transport	127		GO:0015036	Disulfide oxidoreductase activity	11		GO:0036464	Cytoplasmic ribonucleoprotein granule	32		RNO-5607764	CLEC7A (Dectin-1) signaling	31
GO:0045333	Cellular respiration	39		GO:0003697	Single-stranded DNA binding	18		GO:0099513	Polymeric cytoskeletal fiber	59		RNO-195253	Degradation of beta-catenin by the destruction complex	30
GO:0045184	Establishment of protein localization	109		GO:0015035	Protein-disulfide reductase activity	10		GO:0031252	Cell leading edge	46		RNO-5658442	Regulation of RAS by GAPs	28
GO:0009259	Ribonucleotide metabolic process	56		GO:0016209	Antioxidant activity	14		GO:0016604	Nuclear body	59		RNO-4086400	PCP/CE pathway	31
GO:0006163	Purine nucleotide metabolic process	55		GO:0016853	Isomerase activity	21		GO:0043292	Contractile fiber	32		RNO-174154	APC/C:Cdc20 mediated degradation of Securin	28
GO:0009150	Purine ribonucleotide metabolic process	54		GO:0015078	Proton transmembrane transporter activity	17		GO:0015630	Microtubule cytoskeleton	92		RNO-8939236	RUNX1 regulates transcription of genes involved in differentiation of HSCs	28
GO:0051649	Establishment of localization in cell	138		GO:0016667	Oxidoreductase activity, acting on a sulfur group of donors	12		GO:0030863	Cortical cytoskeleton	22		RNO-453279	Mitotic G1 phase and G1/S transition	36
GO:0072521	Purine-containing compound metabolic process	57		GO:0051087	Chaperone binding	16		GO:0005783	Endoplasmic reticulum	114		RNO-2467813	Separation of Sister Chromatids	41
GO:0060255	Regulation of macromolecule metabolic process	351		GO:0031072	Heat shock protein binding	19		GO:0030016	Myofibril	31		RNO-5610787	Hedgehog off state	33
GO:0010941	Regulation of cell death	144		GO:0046933	Proton-transporting ATP synthase activity, rotational mechanism	6		GO:0045121	Membrane raft	43		RNO-5621481	C-type lectin receptors (CLRs)	32
GO:0033043	Regulation of organelle organization	109		GO:0004386	Helicase activity	18		GO:0046540	U4/U6 x U5 tri-snRNP complex	14		RNO-597592	Post-translational protein modification	116
GO:0051179	Localization	276		GO:0008143	poly(A) binding	8		GO:0016607	Nuclear speck	37		RNO-69017	CDK-mediated phosphorylation and removal of Cdc6	28
GO:0045727	Positive regulation of translation	36		GO:0140104	Molecular carrier activity	13		GO:0098800	Inner mitochondrial membrane protein complex	26		RNO-69242	S Phase	37
GO:0015031	Protein transport	102		GO:0030621	U4 snRNA binding	5		GO:0031410	Cytoplasmic vesicle	126		RNO-174178	APC/C:Cdh1 mediated degradation of Cdc20 and other APC/C:Cdh1 targeted proteins in late mitosis/early G1	28
GO:0009060	Aerobic respiration	35		GO:0036002	pre-mRNA binding	9		GO:0015934	Large ribosomal subunit	36		RNO-5358351	Signaling by Hedgehog	36
GO:0019752	Carboxylic acid metabolic process	86		GO:0051219	Phosphoprotein binding	15		GO:0016363	Nuclear matrix	20		RNO-5632684	Hedgehog on state	29
GO:0033554	Cellular response to stress	134		GO:0043169	Cation binding	178		GO:0031970	Organelle envelope lumen	20		RNO-382556	ABC-family proteins mediated transport	31
GO:0048523	Negative regulation of cellular process	292		GO:0140597	Protein carrier chaperone	7		GO:0044297	Cell body	70		RNO-71291	Metabolism of amino acids and derivatives	46
GO:0006082	Organic acid metabolic process	87		GO:0008097	5S rRNA binding	6		GO:0005838	Proteasome regulatory particle	10		RNO-5683057	MAPK family signaling cascades	50
GO:0015980	Energy derivation by oxidation of organic compounds	43		GO:0003925	G protein activity	8		GO:0098588	Bounding membrane of organelle	103		RNO-3858494	Beta-catenin independent WNT signaling	33
GO:0014070	Response to organic cyclic compound	116		GO:0003988	acetyl-CoA C-acyltransferase activity	5		GO:0032432	Actin filament bundle	17		RNO-1428517	The citric acid (TCA) cycle and respiratory electron transport	37
GO:0060341	Regulation of cellular localization	99		GO:0030527	Structural constituent of chromatin	12		GO:0001726	Ruffle	25		RNO-195721	Signaling by WNT	45
GO:0043067	Regulation of programmed cell death	130		GO:0060090	Molecular adaptor activity	32		GO:0140535	Intracellular protein-containing complex	63		RNO-5689880	Ub-specific processing proteases	36
GO:0002181	Cytoplasmic translation	35		GO:0070182	DNA polymerase binding	7		GO:0101031	Chaperone complex	12		RNO-6807070	PTEN Regulation	31
GO:0048522	Positive regulation of cellular process	332		GO:0019903	Protein phosphatase binding	20		GO:0030017	Sarcomere	27		RNO-8878171	Transcriptional regulation by RUNX1	35
GO:1901565	Organonitrogen compound catabolic process	98		GO:0031386	Protein tag	6		GO:0042645	Mitochondrial nucleoid	13		RNO-5684996	MAPK1/MAPK3 signaling	46
GO:0006457	Protein folding	37		GO:0019902	Phosphatase binding	23		GO:0030864	Cortical actin cytoskeleton	17		RNO-74160	Gene expression (Transcription)	93
GO:0042981	Regulation of apoptotic process	127		GO:0030234	Enzyme regulator activity	73		GO:0042788	Polysomal ribosome	14		RNO-5673001	RAF/MAP kinase cascade	44
GO:0048519	Negative regulation of biological process	315		GO:0016616	Oxidoreductase activity, acting on the CH-OH group of donors, NAD or NADP as acceptor	16		GO:0002102	Podosome	11		RNO-8951664	Neddylation	41
GO:0034660	ncRNA metabolic process	63		GO:0003678	DNA helicase activity	11		GO:1990204	Oxidoreductase complex	21		RNO-201681	TCF dependent signaling in response to WNT	36
GO:0009719	Response to endogenous stimulus	136		GO:0004298	Threonine-type endopeptidase activity	5		GO:0005758	Mitochondrial intermembrane space	17		RNO-194315	Signaling by Rho GTPases	69
GO:0043254	Regulation of protein-containing complex assembly	56		GO:0046872	Metal ion binding	171		GO:0098858	Actin-based cell projection	28		RNO-5688426	Deubiquitination	40
GO:0048518	Positive regulation of biological process	356		GO:0051287	NAD binding	12		GO:0030027	Lamellipodium	25		RNO-72203	Processing of Capped Intron-Containing Pre-mRNA	39
GO:0009057	Macromolecule catabolic process	90		GO:0031267	Small GTPase binding	25		GO:0098793	Presynapse	56		RNO-72172	mRNA Splicing	32
GO:0051493	Regulation of cytoskeleton organization	64		GO:0008134	Transcription factor binding	44		GO:0030424	Axon	64		RNO-195258	RHO GTPase Effectors	41
GO:1901698	Response to nitrogen compound	117		GO:0004784	Superoxide dismutase activity	4		GO:0005686	U2 snRNP	9		RNO-73857	RNA Polymerase II Transcription	82
GO:0051130	Positive regulation of cellular component organization	104		GO:0044388	Small protein activating enzyme binding	4		GO:0005764	Lysosome	43		RNO-1280215	Cytokine Signaling in Immune system	51
GO:0009205	Purine ribonucleoside triphosphate metabolic process	33		GO:0042277	Peptide binding	27		GO:0005773	Vacuole	49		RNO-983169	Class I MHC mediated antigen processing & presentation	47
GO:0006886	Intracellular protein transport	70		GO:0008289	Lipid binding	53		GO:0000785	Chromatin	53		RNO-162582	Signal Transduction	152
GO:1903311	Regulation of mRNA metabolic process	45		GO:0003725	Double-stranded RNA binding	12		GO:0019774	Proteasome core complex, beta-subunit complex	7		RNO-5357801	Programmed Cell Death	28
GO:1902903	Regulation of supramolecular fiber organization	52		GO:0031369	Translation initiation factor binding	8		GO:0005788	Endoplasmic reticulum lumen	15		RNO-199991	Membrane Trafficking	59
GO:1901700	Response to oxygen-containing compound	152		GO:0003713	Transcription coactivator activity	23		GO:0099522	Cytosolic region	11		RNO-212436	Generic Transcription Pathway	70
GO:0010243	Response to organonitrogen compound	110		GO:0051117	ATPase binding	13		GO:0017101	aminoacyl-tRNA synthetase multienzyme complex	7		RNO-71406	Pyruvate metabolism and Citric Acid (TCA) cycle	17
GO:0071702	Organic substance transport	137		GO:0070990	snRNP binding	5		GO:0099524	Postsynaptic cytosol	9		RNO-72163	mRNA Splicing - Major Pathway	26
GO:0009893	Positive regulation of metabolic process	240		GO:0003724	RNA helicase activity	10		GO:0019773	Proteasome core complex, alpha-subunit complex	6		RNO-109581	Apoptosis	23
GO:0032970	Regulation of actin filament-based process	53		GO:0003985	acetyl-CoA C-acetyltransferase activity	4		GO:0030135	Coated vesicle	25		RNO-1257604	PIP3 activates AKT signaling	35
GO:0050684	Regulation of mRNA processing	31		GO:0033592	RNA strand annealing activity	4		GO:0070062	Extracellular exosome	15		RNO-1280218	Adaptive Immune System	70
GO:0071310	Cellular response to organic substance	160		GO:0008094	ATP-dependent activity, acting on DNA	14		GO:0036477	Somatodendritic compartment	77		RNO-9006925	Intracellular signaling by second messengers	36
GO:0043484	Regulation of RNA splicing	32		GO:0017166	Vinculin binding	5		GO:0005925	Focal adhesion	21		RNO-5653656	Vesicle-mediated transport	62
GO:0032956	Regulation of actin cytoskeleton organization	49		GO:0044325	Transmembrane transporter binding	16		GO:0030055	Cell-substrate junction	22		RNO-983168	Antigen processing: Ubiquitination & Proteasome degradation	38
GO:1901362	Organic cyclic compound biosynthetic process	84		GO:0047134	Protein-disulfide reductase (NAD(P)) activity	5		GO:0042641	Actomyosin	14		RNO-2995410	Nuclear Envelope (NE) Reassembly	17
GO:0006810	Transport	226		GO:0004857	Enzyme inhibitor activity	31		GO:0016469	Proton-transporting two-sector ATPase complex	12		RNO-71403	Citric acid cycle (TCA cycle)	11
GO:0110053	Regulation of actin filament organization	42		GO:0098772	Molecular function regulator activity	102		GO:0005791	Rough endoplasmic reticulum	17		RNO-3371497	HSP90 chaperone cycle for steroid hormone receptors (SHR) in the presence of ligand	14
GO:0051234	Establishment of localization	233		GO:0140101	Catalytic activity, acting on a tRNA	14		GO:0005884	Actin filament	17		RNO-9706574	RHOBTB GTPase Cycle	12
GO:0030163	Protein catabolic process	73		GO:0016615	Malate dehydrogenase activity	4		GO:0005885	Arp2/3 protein complex	6		RNO-71387	Metabolism of carbohydrates	31
GO:0051129	Negative regulation of cellular component organization	73		GO:0002161	aminoacyl-tRNA editing activity	5		GO:0005874	Microtubule	35		RNO-9663891	Selective autophagy	15
GO:0018130	Heterocycle biosynthetic process	76		GO:0000287	Magnesium ion binding	21		GO:0030018	Z disc	18		RNO-70263	Gluconeogenesis	12
GO:0030036	Actin cytoskeleton organization	61		GO:0008022	Protein C-terminus binding	21		GO:0001725	Stress fiber	13		RNO-8856828	Clathrin-mediated endocytosis	22
GO:0046034	ATP metabolic process	29		GO:0030515	snoRNA binding	7		GO:0033290	Eukaryotic 48S preinitiation complex	7		RNO-382551	Transport of small molecules	56
GO:0016032	Viral process	30		GO:0000049	tRNA binding	10		GO:0008540	Proteasome regulatory particle, base subcomplex	6		RNO-5696398	Nucleotide Excision Repair	19
GO:0048024	Regulation of mRNA splicing, via spliceosome	26		GO:0043023	Ribosomal large subunit binding	5		GO:0030175	Filopodium	16		RNO-5663213	RHO GTPases Activate WASPs and WAVEs	11
GO:0030029	Actin filament-based process	64		GO:0140666	Annealing activity	5		GO:0005753	Mitochondrial proton-transporting ATP synthase complex	8		RNO-5625740	RHO GTPases activate PKNs	13
GO:0042254	Ribosome biogenesis	46		GO:0051021	GDP-dissociation inhibitor binding	4		GO:0030427	Site of polarized growth	25		RNO-163200	Respiratory electron transport, ATP synthesis by chemiosmotic coupling, and heat production by uncoupling proteins.	20
GO:0044087	Regulation of cellular component biogenesis	89		GO:0003746	Translation elongation factor activity	6		GO:0005852	Eukaryotic translation initiation factor 3 complex	7		RNO-9646399	Aggrephagy	11
GO:0060548	Negative regulation of cell death	96		GO:0042162	Telomeric DNA binding	7		GO:0030425	Dendrite	58		RNO-5696399	Global Genome Nucleotide Excision Repair (GG-NER)	16
GO:0033365	Protein localization to organelle	70		GO:0048487	Beta-tubulin binding	8		GO:0005775	Vacuolar lumen	8		RNO-1852241	Organelle biogenesis and maintenance	26
GO:0032535	Regulation of cellular component size	50		GO:0001099	Basal RNA polymerase II transcription machinery binding	9		GO:0014069	Postsynaptic density	37		RNO-70326	Glucose metabolism	16
GO:0065009	Regulation of molecular function	193		GO:0070063	RNA polymerase binding	9		GO:0099572	Postsynaptic specialization	39		RNO-446203	Asparagine N-linked glycosylation	29
GO:0031323	Regulation of cellular metabolic process	305		GO:0004775	succinate-CoA ligase (ADP-forming) activity	3		GO:0033178	Proton-transporting two-sector ATPase complex, catalytic domain	7		RNO-9013418	RHOBTB2 GTPase cycle	9
GO:0006950	Response to stress	213		GO:0140097	Catalytic activity, acting on DNA	20		GO:0030658	Transport vesicle membrane	22		RNO-1592230	Mitochondrial biogenesis	10
GO:0008064	Regulation of actin polymerization or depolymerization	31		GO:0016860	Intramolecular oxidoreductase activity	9		GO:0150034	Distal axon	37		RNO-2995383	Initiation of Nuclear Envelope (NE) Reformation	8
GO:0032880	Regulation of protein localization	84		GO:1990446	U1 snRNP binding	4		GO:0005819	Spindle	33		RNO-6811436	COPI-independent Golgi-to-ER retrograde traffic	12
GO:0042221	Response to chemical	296		GO:0005080	Protein kinase C binding	9		GO:0010494	Cytoplasmic stress granule	13		RNO-5674135	MAP2K and MAPK activation	11
GO:0032386	Regulation of intracellular transport	45		GO:0016829	Lyase activity	19		GO:0030662	Coated vesicle membrane	15		RNO-72165	mRNA Splicing - Minor Pathway	12
GO:0065008	Regulation of biological quality	232		GO:0048029	Monosaccharide binding	11		GO:0032993	protein-DNA complex	23		RNO-75035	Chk1/Chk2(Cds1) mediated inactivation of Cyclin B:Cdk1 complex	7
GO:0051247	Positive regulation of protein metabolic process	117		GO:0017025	TBP-class protein binding	6		GO:0005732	sno(s)RNA-containing ribonucleoprotein complex	8		RNO-75153	Apoptotic execution phase	12
GO:0050790	Regulation of catalytic activity	156						GO:0005689	U12-type spliceosomal complex	8		RNO-3299685	Detoxification of Reactive Oxygen Species	10
GO:0140694	Non-membrane-bounded organelle assembly	44						GO:0008180	COP9 signalosome	8		RNO-6781827	Transcription-Coupled Nucleotide Excision Repair (TC-NER)	14
GO:0010604	Positive regulation of macromolecule metabolic process	218						GO:0005768	Endosome	59		RNO-5628897	TP53 Regulates Metabolic Genes	14
GO:0010628	Positive regulation of gene expression	100						GO:0098984	Neuron to neuron synapse	38		RNO-3371556	Cellular response to heat stress	14
GO:0043069	Negative regulation of programmed cell death	87						GO:0043202	Lysosomal lumen	7		RNO-8856688	Golgi-to-ER retrograde transport	18
GO:0050821	Protein stabilization	32						GO:0030133	Transport vesicle	34		RNO-2565942	Regulation of PLK1 Activity at G2/M Transition	14
GO:1901135	Carbohydrate derivative metabolic process	82						GO:0071541	Eukaryotic translation initiation factor 3 complex, eIF3m	5		RNO-3928662	EPHB-mediated forward signaling	10
GO:0010638	Positive regulation of organelle organization	58						GO:0005643	Nuclear pore	12		RNO-6807878	COPI-mediated anterograde transport	15
GO:0007015	Actin filament organization	39						GO:0030426	Growth cone	23		RNO-69473	G2/M DNA damage checkpoint	13
GO:0032271	Regulation of protein polymerization	34						GO:0012506	Vesicle membrane	54		RNO-73894	DNA Repair	29
GO:0043066	Negative regulation of apoptotic process	85						GO:0031428	Box C/D RNP complex	5		RNO-114452	Activation of BH3-only proteins	7
GO:0016072	rRNA metabolic process	37						GO:0045335	Phagocytic vesicle	15		RNO-163210	Formation of ATP by chemiosmotic coupling	7
GO:0019438	Aromatic compound biosynthetic process	73						GO:0097452	GAIT complex	4		RNO-76002	Platelet activation, signaling and aggregation	26
GO:0061024	Membrane organization	68						GO:0000228	Nuclear chromosome	23		RNO-8949613	Cristae formation	7
GO:0051603	Proteolysis involved in protein catabolic process	61						GO:0030684	Preribosome	12		RNO-111447	Activation of BAD and translocation to mitochondria	6
GO:0051248	Negative regulation of protein metabolic process	89						GO:0005815	Microtubule organizing center	52		RNO-1632852	Macroautophagy	17
GO:0030833	Regulation of actin filament polymerization	27						GO:0000786	Nucleosome	14		RNO-9012999	RHO GTPase cycle	36
GO:0009894	Regulation of catabolic process	80						GO:0030659	Cytoplasmic vesicle membrane	52		RNO-3700989	Transcriptional Regulation by TP53	29
GO:0051173	Positive regulation of nitrogen compound metabolic process	194						GO:0008021	Synaptic vesicle	25		RNO-6781823	Formation of TC-NER Pre-Incision Complex	11
GO:0046390	Ribose phosphate biosynthetic process	28						GO:0045239	Tricarboxylic acid cycle enzyme complex	6		RNO-70171	Glycolysis	12
GO:0044265	Cellular macromolecule catabolic process	66						GO:0005911	Cell-cell junction	39		RNO-5663220	RHO GTPases Activate Formins	17
GO:0034654	Nucleobase-containing compound biosynthetic process	66						GO:0098993	Anchored component of synaptic vesicle membrane	6		RNO-68875	Mitotic Prophase	14
GO:0032879	Regulation of localization	152						GO:0106002	mCRD-mediated mRNA stability complex	4		RNO-71336	Pentose phosphate pathway	6
GO:0009628	Response to abiotic stimulus	106						GO:0005688	U6 snRNP	5		RNO-199977	ER to Golgi Anterograde Transport	18
GO:0006364	rRNA processing	33						GO:0005832	Chaperonin-containing T-complex	5		RNO-5696394	DNA Damage Recognition in GG-NER	9
GO:0007010	Cytoskeleton organization	93						GO:0044309	Neuron spine	22		RNO-109606	Intrinsic Pathway for Apoptosis	9
GO:1903829	Positive regulation of protein localization	51						GO:0010008	Endosome membrane	30		RNO-380320	Recruitment of NuMA to mitotic centrosomes	13
GO:0019637	Organophosphate metabolic process	72						GO:0016282	Eukaryotic 43S preinitiation complex	6		RNO-2559584	Formation of Senescence-Associated Heterochromatin Foci (SAHF)	6
GO:0044282	Small molecule catabolic process	41						GO:0012507	ER to Golgi transport vesicle membrane	7		RNO-532668	N-glycan trimming in the ER and Calnexin/Calreticulin cycle	6
GO:0034470	ncRNA processing	45						GO:0042175	Nuclear outer membrane-endoplasmic reticulum membrane network	61		RNO-1169410	Antiviral mechanism by IFN-stimulated genes	8
GO:0051054	Positive regulation of DNA metabolic process	38						GO:0000792	Heterochromatin	13		RNO-5250924	B-WICH complex positively regulates rRNA expression	10
GO:0006099	Tricarboxylic acid cycle	13						GO:0000974	Prp19 complex	5		RNO-913531	Interferon Signaling	11
GO:0006734	NADH metabolic process	14						GO:0002199	Zona pellucida receptor complex	5		RNO-1295596	Spry regulation of FGF signaling	6
GO:0007049	Cell cycle	83						GO:1990062	RPAP3/R2TP/prefoldin-like complex	5		RNO-5693565	Recruitment and ATM-mediated phosphorylation of repair and signaling proteins at DNA double strand breaks	10
GO:0044093	Positive regulation of molecular function	111						GO:0032040	Small-subunit processome	8		RNO-429914	Deadenylation-dependent mRNA decay	10
GO:0072522	Purine-containing compound biosynthetic process	26						GO:0043034	Costamere	6		RNO-15869	Metabolism of nucleotides	13
GO:0006403	RNA localization	25						GO:1902737	Dendritic filopodium	4		RNO-5626467	RHO GTPases activate IQGAPs	7
GO:0072594	Establishment of protein localization to organelle	39						GO:0019897	Extrinsic component of plasma membrane	19		RNO-9013424	RHOV GTPase cycle	8
GO:0051052	Regulation of DNA metabolic process	51						GO:0071007	U2-type catalytic step 2 spliceosome	7		RNO-109582	Hemostasis	42
GO:0009165	Nucleotide biosynthetic process	30						GO:0019898	Extrinsic component of membrane	28		RNO-390471	Association of TriC/CCT with target proteins during biosynthesis	5
GO:0009892	Negative regulation of metabolic process	182						GO:0030136	Clathrin-coated vesicle	15		RNO-422475	Axon guidance	23
GO:0034504	Protein localization to nucleus	29						GO:0043197	Dendritic spine	21		RNO-110320	Translesion Synthesis by POLH	6
GO:0030162	Regulation of proteolysis	68						GO:0005642	Annulate lamellae	4		RNO-156842	Eukaryotic Translation Elongation	4
GO:0006913	Nucleocytoplasmic transport	32						GO:0045261	Proton-transporting ATP synthase complex, catalytic core F(1)	4		RNO-159236	Transport of Mature mRNA derived from an Intron-Containing Transcript	11
GO:0042255	Ribosome assembly	19						GO:0000276	Mitochondrial proton-transporting ATP synthase complex, coupling factor F(o)	5		RNO-2682334	EPH-Ephrin signaling	11
GO:2001233	Regulation of apoptotic signaling pathway	44						GO:0044294	Dendritic growth cone	5		RNO-77289	Mitochondrial Fatty Acid Beta-Oxidation	8
GO:0006508	Proteolysis	93						GO:0140534	Endoplasmic reticulum protein-containing complex	15		RNO-1169408	ISG15 antiviral mechanism	7
GO:0009725	Response to hormone	85						GO:0005769	Early endosome	28		RNO-611105	Respiratory electron transport	13
GO:0010468	Regulation of gene expression	257						GO:0005774	Vacuolar membrane	24		RNO-8852135	Protein ubiquitination	10
GO:0097435	Supramolecular fiber organization	53						GO:0005811	Lipid droplet	12		RNO-6811442	Intra-Golgi and retrograde Golgi-to-ER traffic	19
GO:0031647	Regulation of protein stability	36						GO:0031968	Organelle outer membrane	19		RNO-73864	RNA Polymerase I Transcription	11
GO:2001242	Regulation of intrinsic apoptotic signaling pathway	27						GO:0035861	Site of double-strand break	10		RNO-3371453	Regulation of HSF1-mediated heat shock response	10
GO:0009260	Ribonucleotide biosynthetic process	25						GO:0043025	Neuronal cell body	50		RNO-3371568	Attenuation phase	5
GO:0051172	Negative regulation of nitrogen compound metabolic process	151						GO:0090734	Site of DNA damage	12		RNO-9614399	Regulation of localization of FOXO transcription factors	5
GO:0006413	Translational initiation	17						GO:0030139	Endocytic vesicle	19		RNO-2500257	Resolution of Sister Chromatid Cohesion	14
GO:0090066	Regulation of anatomical structure size	54						GO:0098562	Cytoplasmic side of membrane	19		RNO-6814122	Cooperation of PDCL (PhLP1) and TRiC/CCT in G-protein beta folding	6
GO:0006520	Cellular amino acid metabolic process	33						GO:0008541	Proteasome regulatory particle, lid subcomplex	4		RNO-73856	RNA Polymerase II Transcription Termination	10
GO:0006164	Purine nucleotide biosynthetic process	24						GO:0120115	Lsm2-8 complex	4		RNO-901042	Calnexin/calreticulin cycle	4
GO:1901701	Cellular response to oxygen-containing compound	94						GO:0098687	Chromosomal region	25		RNO-9609507	Protein localization	13
GO:0070201	Regulation of establishment of protein localization	54						GO:0120111	Neuron projection cytoplasm	13		RNO-8856825	Cargo recognition for clathrin-mediated endocytosis	13
GO:1902904	Negative regulation of supramolecular fiber organization	26						GO:0005741	Mitochondrial outer membrane	17		RNO-140342	Apoptosis induced DNA fragmentation	5
GO:0043086	Negative regulation of catalytic activity	65						GO:0005793	Endoplasmic reticulum-Golgi intermediate compartment	12		RNO-3371571	HSF1-dependent transactivation	6
GO:0010605	Negative regulation of macromolecule metabolic process	167						GO:0042709	succinate-CoA ligase complex	3		RNO-380259	Loss of Nlp from mitotic centrosomes	10
GO:0002183	Cytoplasmic translational initiation	12						GO:0061830	Concave side of sperm head	3		RNO-72187	mRNA 3-end processing	9
GO:0044092	Negative regulation of molecular function	86						GO:0016528	Sarcoplasm	11		RNO-2559583	Cellular Senescence	15
GO:0009152	Purine ribonucleotide biosynthetic process	23						GO:0030134	COPII-coated ER to Golgi transport vesicle	9		RNO-8854518	AURKA Activation by TPX2	10
GO:0001889	Liver development	31						GO:0005813	Centrosome	39		RNO-163685	Integration of energy metabolism	11
GO:0019058	Viral life cycle	21						GO:0061827	Sperm head	6		RNO-5696395	Formation of Incision Complex in GG-NER	8
GO:0006119	Oxidative phosphorylation	20						GO:0031965	Nuclear membrane	21		RNO-68616	Assembly of the ORC complex at the origin of replication	7
GO:0032388	Positive regulation of intracellular transport	27						GO:0072686	Mitotic spindle	16		RNO-2559586	DNA Damage/Telomere Stress Induced Senescence	9
GO:0019941	Modification-dependent protein catabolic process	50						GO:0000932	P-body	11		RNO-8939211	ESR-mediated signaling	14
GO:0051336	Regulation of hydrolase activity	78						GO:0005790	Smooth endoplasmic reticulum	7		RNO-373760	L1CAM interactions	10
GO:0006418	tRNA aminoacylation for protein translation	13						GO:0005652	Nuclear lamina	4		RNO-5578749	Transcriptional regulation by small RNAs	10
GO:0032502	Developmental process	303						GO:0042555	MCM complex	4		RNO-68877	Mitotic Prometaphase	18
GO:0031330	Negative regulation of cellular catabolic process	30						GO:0033177	Proton-transporting two-sector ATPase complex, proton-transporting domain	6		RNO-73886	Chromosome Maintenance	12
GO:0009895	Negative regulation of catabolic process	36						GO:0099503	Secretory vesicle	43		RNO-110312	Translesion synthesis by REV1	5
GO:0044283	Small molecule biosynthetic process	42						GO:0031234	Extrinsic component of cytoplasmic side of plasma membrane	12		RNO-917937	Iron uptake and transport	9
GO:1904951	Positive regulation of establishment of protein localization	37						GO:0005682	U5 snRNP	5		RNO-110373	Resolution of AP sites via the multiple-nucleotide patch replacement pathway	6
GO:0010498	Proteasomal protein catabolic process	38						GO:0005765	Lysosomal membrane	19		RNO-1253288	Downregulation of ERBB4 signaling	4
GO:0010639	Negative regulation of organelle organization	38						GO:0032839	Dendrite cytoplasm	7		RNO-70268	Pyruvate metabolism	6
GO:0070934	CRD-mediated mRNA stabilization	8						GO:0015030	Cajal body	8		RNO-9006931	Signaling by Nuclear Receptors	17
GO:0031334	Positive regulation of protein-containing complex assembly	27						GO:0071162	CMG complex	4		RNO-8873719	RAB geranylgeranylation	9
GO:0006754	ATP biosynthetic process	12						GO:0070161	Anchoring junction	62		RNO-73854	RNA Polymerase I Promoter Clearance	10
GO:0000278	Mitotic cell cycle	51						GO:0098827	Endoplasmic reticulum subcompartment	56		RNO-9006934	Signaling by Receptor Tyrosine Kinases	30
GO:0009206	Purine ribonucleoside triphosphate biosynthetic process	13						GO:0030672	Synaptic vesicle membrane	14		RNO-5655862	Translesion synthesis by POLK	5
GO:0046364	Monosaccharide biosynthetic process	13						GO:0005912	Adherens junction	15		RNO-5656121	Translesion synthesis by POLI	5
GO:0009889	Regulation of biosynthetic process	218						GO:0031672	A band	7		RNO-8949664	Processing of SMDT1	5
GO:2000278	Regulation of DNA biosynthetic process	21						GO:0005697	Telomerase holoenzyme complex	5		RNO-2132295	MHC class II antigen presentation	14
GO:0005975	Carbohydrate metabolic process	43						GO:0016529	Sarcoplasmic reticulum	9		RNO-73893	DNA Damage Bypass	8
GO:0031333	Negative regulation of protein-containing complex assembly	22						GO:0000275	Mitochondrial proton-transporting ATP synthase complex, catalytic sector F(1)	3		RNO-73728	RNA Polymerase I Promoter Opening	6
GO:0031325	Positive regulation of cellular metabolic process	180						GO:0000346	Transcription export complex	4		RNO-6782210	Gap-filling DNA repair synthesis and ligation in TC-NER	9
GO:0080135	Regulation of cellular response to stress	57						GO:0016272	Prefoldin complex	3		RNO-380270	Recruitment of mitotic centrosome proteins and complexes	10
GO:0051276	Chromosome organization	66						GO:0030670	Phagocytic vesicle membrane	7		RNO-114608	Platelet degranulation	13
GO:0043648	Dicarboxylic acid metabolic process	17						GO:0000793	Condensed chromosome	20		RNO-4420097	VEGFA-VEGFR2 Pathway	11
GO:0051049	Regulation of transport	124						GO:0005777	Peroxisome	14		RNO-9648025	EML4 and NUDC in mitotic spindle formation	12
GO:0010035	Response to inorganic substance	62						GO:0005789	Endoplasmic reticulum membrane	55		RNO-110313	Translesion synthesis by Y family DNA polymerases bypasses lesions on DNA template	7
GO:0031324	Negative regulation of cellular metabolic process	136						GO:0001650	Fibrillar center	11		RNO-8866654	E3 ubiquitin ligases ubiquitinate target proteins	7
GO:0046822	Regulation of nucleocytoplasmic transport	21						GO:0005687	U4 snRNP	4		RNO-9013420	RHOU GTPase cycle	7
GO:0051640	Organelle localization	46						GO:0005750	Mitochondrial respiratory chain complex III	4		RNO-446353	Cell-extracellular matrix interactions	5
GO:2000573	Positive regulation of DNA biosynthetic process	16						GO:0032009	Early phagosome	4		RNO-110056	MAPK3 (ERK1) activation	4
GO:0042776	Proton motive force-driven mitochondrial ATP synthesis	9						GO:0034709	Methylosome	4		RNO-5205647	Mitophagy	6
GO:0061077	Chaperone-mediated protein folding	15						GO:0055038	Recycling endosome membrane	9		RNO-5620912	Anchoring of the basal body to the plasma membrane	11
GO:0015986	Proton motive force-driven ATP synthesis	10						GO:0071006	U2-type catalytic step 1 spliceosome	4		RNO-6782135	Dual incision in TC-NER	9
GO:0052547	Regulation of peptidase activity	45						GO:0036126	Sperm flagellum	16		RNO-73884	Base Excision Repair	9
GO:0071495	Cellular response to endogenous stimulus	89						GO:0000775	Chromosome, centromeric region	18		RNO-5693532	DNA Double-Strand Break Repair	14
GO:0031329	Regulation of cellular catabolic process	59						GO:0005638	Lamin filament	3		RNO-110314	Recognition of DNA damage by PCNA-containing replication complex	6
GO:0070925	Organelle assembly	61						GO:0005850	Eukaryotic translation initiation factor 2 complex	3		RNO-456926	Thrombin signalling through proteinase activated receptors (PARs)	6
GO:1903312	Negative regulation of mRNA metabolic process	18						GO:0033018	Sarcoplasmic reticulum lumen	3		RNO-2029480	Fcgamma receptor (FCGR) dependent phagocytosis	15
GO:0006790	Sulfur compound metabolic process	34						GO:0042383	Sarcolemma	15		RNO-73772	RNA Polymerase I Promoter Escape	8
GO:0010629	Negative regulation of gene expression	70						GO:0042719	Mitochondrial intermembrane space protein transporter complex	3		RNO-5651801	PCNA-Dependent Long Patch Base Excision Repair	5
GO:0031326	Regulation of cellular biosynthetic process	212						GO:0070937	CRD-mediated mRNA stability complex	3		RNO-157858	Gap junction trafficking and regulation	7
GO:2000767	Positive regulation of cytoplasmic translation	8						GO:1990357	Terminal web	3		RNO-5617833	Cilium Assembly	16
GO:0000381	Regulation of alternative mRNA splicing, via spliceosome	14						GO:0000812	Swr1 complex	4		RNO-3214858	RMTs methylate histone arginines	6
GO:0032204	Regulation of telomere maintenance	17						GO:0030127	COPII vesicle coat	4		RNO-5656169	Termination of translesion DNA synthesis	6
GO:0051495	Positive regulation of cytoskeleton organization	26						GO:0035145	Exon-exon junction complex	4		RNO-3065678	SUMO is transferred from E1 to E2 (UBE2I, UBC9)	3
GO:0031099	Regeneration	31						GO:0044815	DNA packaging complex	15		RNO-9007101	Rab regulation of trafficking	12
GO:0051098	Regulation of binding	39						GO:0044853	Plasma membrane raft	13		RNO-5696397	Gap-filling DNA repair synthesis and ligation in GG-NER	5
GO:0033993	Response to lipid	85						GO:0005770	Late endosome	20		RNO-8956321	Nucleotide salvage	5
GO:0009891	Positive regulation of biosynthetic process	127						GO:0070971	Endoplasmic reticulum exit site	5		RNO-392518	Signal amplification	6
GO:0051494	Negative regulation of cytoskeleton organization	23						GO:0005746	Mitochondrial respirasome	11		RNO-2980766	Nuclear Envelope Breakdown	7
GO:0048856	Anatomical structure development	275						GO:0098803	Respiratory chain complex	11		RNO-157579	Telomere Maintenance	9
GO:0006997	Nucleus organization	20						GO:0001651	Dense fibrillar component	3		RNO-2559580	Oxidative Stress Induced Senescence	9
GO:0034249	Negative regulation of cellular amide metabolic process	24						GO:0005757	Mitochondrial permeability transition pore complex	3		RNO-1614635	Sulfur amino acid metabolism	5
GO:0043085	Positive regulation of catalytic activity	80						GO:0042382	Paraspeckles	3		RNO-9013422	RHOBTB1 GTPase cycle	5
GO:0045862	Positive regulation of proteolysis	37						GO:0110016	B-WICH complex	3		RNO-202131	Metabolism of nitric oxide: NOS3 activation and regulation	4
GO:0071407	Cellular response to organic cyclic compound	53						GO:0014704	Intercalated disc	8		RNO-430039	mRNA decay by 5 to 3 exoribonuclease	4
GO:0006090	Pyruvate metabolic process	16						GO:0051233	Spindle midzone	6		RNO-8876198	RAB GEFs exchange GTP for GDP on RABs	10
GO:0010769	Regulation of cell morphogenesis involved in differentiation	19						GO:0005903	Brush border	13		RNO-8876725	Protein methylation	4
GO:0042176	Regulation of protein catabolic process	35						GO:0031984	Organelle subcompartment	67		RNO-8978868	Fatty acid metabolism	15
GO:0062197	Cellular response to chemical stress	33						GO:0098563	Intrinsic component of synaptic vesicle membrane	8		RNO-2029482	Regulation of actin dynamics for phagocytic cup formation	13
GO:0010942	Positive regulation of cell death	56						GO:0031253	Cell projection membrane	24		RNO-9674555	Signaling by CSF3 (G-CSF)	5
GO:0042274	Ribosomal small subunit biogenesis	17						GO:0005726	Perichromatin fibrils	3		RNO-432720	Lysosome Vesicle Biogenesis	6
GO:0051170	Import into nucleus	18						GO:0005915	Zonula adherens	3		RNO-437239	Recycling pathway of L1	6
GO:0051701	Biological process involved in interaction with host	18						GO:0034098	VCP-NPL4-UFD1 AAA ATPase complex	3		RNO-166208	mTORC1-mediated signalling	5
GO:1903320	Regulation of protein modification by small protein conjugation or removal	28						GO:1904949	ATPase complex	10		RNO-2173795	Downregulation of SMAD2/3:SMAD4 transcriptional activity	5
GO:0065007	Biological regulation	572						GO:0009898	Cytoplasmic side of plasma membrane	15		RNO-427413	NoRC negatively regulates rRNA expression	5
GO:0007005	Mitochondrion organization	41										RNO-9668328	Sealing of the nuclear envelope (NE) by ESCRT-III	5
GO:0044089	Positive regulation of cellular component biogenesis	46										RNO-9033241	Peroxisomal protein import	8
GO:0045931	Positive regulation of mitotic cell cycle	19										RNO-983170	Antigen Presentation: Folding, assembly and peptide loading of class I MHC	6
GO:0031328	Positive regulation of cellular biosynthetic process	123										RNO-2559582	Senescence-Associated Secretory Phenotype (SASP)	8
GO:0051223	Regulation of protein transport	47										RNO-429947	Deadenylation of mRNA	5
GO:0006793	Phosphorus metabolic process	111										RNO-9013405	RHOD GTPase cycle	7
GO:0010770	Positive regulation of cell morphogenesis involved in differentiation	17										RNO-110362	POLB-Dependent Long Patch Base Excision Repair	3
GO:0050896	Response to stimulus	410										RNO-3371511	HSF1 activation	3
GO:0051301	Cell division	36										RNO-6804114	TP53 Regulates Transcription of Genes Involved in G2 Cell Cycle Arrest	3
GO:0051099	Positive regulation of binding	24										RNO-2299718	Condensation of Prophase Chromosomes	6
GO:0034599	Cellular response to oxidative stress	29										RNO-3899300	SUMOylation of transcription cofactors	6
GO:1902905	Positive regulation of supramolecular fiber organization	23										RNO-5654738	Signaling by FGFR2	8
GO:2000765	Regulation of cytoplasmic translation	9										RNO-5693538	Homology Directed Repair	11
GO:0051050	Positive regulation of transport	75										RNO-427359	SIRT1 negatively regulates rRNA expression	5
GO:0051168	Nuclear export	18										RNO-111465	Apoptotic cleavage of cellular proteins	6
GO:0052548	Regulation of endopeptidase activity	41										RNO-199992	trans-Golgi Network Vesicle Budding	8
GO:0006606	Protein import into nucleus	17										RNO-5675482	Regulation of necroptotic cell death	5
GO:0010256	Endomembrane system organization	42										RNO-8866652	Synthesis of active ubiquitin: roles of E1 and E2 enzymes	5
GO:0005996	Monosaccharide metabolic process	22										RNO-8936459	RUNX1 regulates genes involved in megakaryocyte differentiation and platelet function	6
GO:0006511	Ubiquitin-dependent protein catabolic process	44										RNO-193634	Axonal growth inhibition (RHOA activation)	3
GO:0010556	Regulation of macromolecule biosynthetic process	199										RNO-196836	Vitamin C (ascorbate) metabolism	3
GO:0042273	Ribosomal large subunit biogenesis	18										RNO-8948747	Regulation of PTEN localization	3
GO:0019674	NAD metabolic process	9										RNO-4615885	SUMOylation of DNA replication proteins	6
GO:0048026	Positive regulation of mRNA splicing, via spliceosome	9										RNO-5696400	Dual Incision in GG-NER	6
GO:0044403	Biological process involved in symbiotic interaction	24										RNO-9018519	Estrogen-dependent gene expression	8
GO:0080134	Regulation of response to stress	88										RNO-5625886	Activated PKN1 stimulates transcription of AR (androgen receptor) regulated genes KLK2 and KLK3	5
GO:0050658	RNA transport	18										RNO-163754	Insulin effects increased synthesis of Xylulose-5-Phosphate	2
GO:0051726	Regulation of cell cycle	72										RNO-156580	Phase II - Conjugation of compounds	9
GO:1990748	Cellular detoxification	17										RNO-1236974	ER-Phagosome pathway	5
GO:0031100	Animal organ regeneration	21										RNO-168898	Toll-like Receptor Cascades	11
GO:0033120	Positive regulation of RNA splicing	11										RNO-2990846	SUMOylation	13
GO:0120035	Regulation of plasma membrane bounded cell projection organization	57										RNO-5689896	Ovarian tumor domain proteases	5
GO:0031344	Regulation of cell projection organization	58										RNO-69186	Lagging Strand Synthesis	4
GO:0043065	Positive regulation of apoptotic process	49										RNO-77387	Insulin receptor recycling	5
GO:0051656	Establishment of organelle localization	34										RNO-9013408	RHOG GTPase cycle	8
GO:0032272	Negative regulation of protein polymerization	14										RNO-9705462	Inactivation of CSF3 (G-CSF) signaling	4
GO:1901989	Positive regulation of cell cycle phase transition	17										RNO-1268020	Mitochondrial protein import	3
GO:0019080	Viral gene expression	8										RNO-77286	Mitochondrial fatty acid beta-oxidation of saturated fatty acids	3
GO:0032984	Protein-containing complex disassembly	18										RNO-1660662	Glycosphingolipid metabolism	6
GO:0048524	Positive regulation of viral process	12										RNO-5675221	Negative regulation of MAPK pathway	6
GO:0061640	Cytoskeleton-dependent cytokinesis	16										RNO-111885	Opioid Signalling	8
GO:0097237	Cellular response to toxic substance	18										RNO-1500931	Cell-Cell communication	9
GO:0017148	Negative regulation of translation	21										RNO-69231	Cyclin D associated events in G1	6
GO:1902600	Proton transmembrane transport	18										RNO-5693567	HDR through Homologous Recombination (HRR) or Single Strand Annealing (SSA)	10
GO:0016052	Carbohydrate catabolic process	17
GO:0022402	Cell cycle process	58
GO:0097421	Liver regeneration	14
GO:0006334	Nucleosome assembly	15
GO:1903047	Mitotic cell cycle process	41
GO:0044270	Cellular nitrogen compound catabolic process	29
GO:0050685	Positive regulation of mRNA processing	10
GO:0006635	Fatty acid beta-oxidation	12
GO:0006900	Vesicle budding from membrane	12
GO:0031396	Regulation of protein ubiquitination	24
GO:0051222	Positive regulation of protein transport	31
GO:1904851	Positive regulation of establishment of protein localization to telomere	6
GO:0007006	Mitochondrial membrane organization	16
GO:1902369	Negative regulation of RNA catabolic process	14
GO:0006796	Phosphate-containing compound metabolic process	107
GO:1901992	Positive regulation of mitotic cell cycle phase transition	15
GO:0006094	Gluconeogenesis	10
GO:1900024	Regulation of substrate adhesion-dependent cell spreading	12
GO:1904356	Regulation of telomere maintenance via telomere lengthening	12
GO:0032210	Regulation of telomere maintenance via telomerase	11
GO:0099563	Modification of synaptic structure	8
GO:0044419	Biological process involved in interspecies interaction between organisms	95
GO:2000113	Negative regulation of cellular macromolecule biosynthetic process	22
GO:0051028	mRNA transport	15
GO:0022604	Regulation of cell morphogenesis	31
GO:0001732	Formation of cytoplasmic translation initiation complex	7
GO:0019219	Regulation of nucleobase-containing compound metabolic process	200
GO:0006259	DNA metabolic process	52
GO:0006450	Regulation of translational fidelity	8
GO:0006979	Response to oxidative stress	39
GO:0032787	Monocarboxylic acid metabolic process	42
GO:0045787	Positive regulation of cell cycle	32
GO:0010557	Positive regulation of macromolecule biosynthetic process	113
GO:0034655	Nucleobase-containing compound catabolic process	26
GO:0046365	Monosaccharide catabolic process	9
GO:2000641	Regulation of early endosome to late endosome transport	7
GO:2001234	Negative regulation of apoptotic signaling pathway	26
GO:0006006	Glucose metabolic process	17
GO:0006637	acyl-CoA metabolic process	14
GO:0044242	Cellular lipid catabolic process	22
GO:0070849	Response to epidermal growth factor	12
GO:1900026	Positive regulation of substrate adhesion-dependent cell spreading	10
GO:1901361	Organic cyclic compound catabolic process	31
GO:0000027	Ribosomal large subunit assembly	9
GO:0009062	Fatty acid catabolic process	14
GO:0010952	Positive regulation of peptidase activity	22
GO:0046700	Heterocycle catabolic process	28
GO:1900152	Negative regulation of nuclear-transcribed mRNA catabolic process, deadenylation-dependent decay	6
GO:0071396	Cellular response to lipid	48
GO:0006739	NADP metabolic process	9
GO:0015931	Nucleobase-containing compound transport	21
GO:0019439	Aromatic compound catabolic process	29
GO:0043487	Regulation of RNA stability	20
GO:0046824	Positive regulation of nucleocytoplasmic transport	13
GO:1904358	Positive regulation of telomere maintenance via telomere lengthening	9
GO:2001244	Positive regulation of intrinsic apoptotic signaling pathway	12
GO:0033157	Regulation of intracellular protein transport	24
GO:0034728	Nucleosome organization	17
GO:0043488	Regulation of mRNA stability	19
GO:2000116	Regulation of cysteine-type endopeptidase activity	26
GO:0000302	Response to reactive oxygen species	25
GO:0019318	Hexose metabolic process	19
GO:0032206	Positive regulation of telomere maintenance	12
GO:0034614	Cellular response to reactive oxygen species	19
GO:0043489	RNA stabilization	12
GO:1903649	Regulation of cytoplasmic transport	8
GO:0000281	Mitotic cytokinesis	12
GO:0051051	Negative regulation of transport	41
GO:0016042	Lipid catabolic process	27
GO:0030834	Regulation of actin filament depolymerization	11
GO:0034097	Response to cytokine	63
GO:0010975	Regulation of neuron projection development	44
GO:0071345	Cellular response to cytokine stimulus	56
GO:0006915	Apoptotic process	58
GO:0042177	Negative regulation of protein catabolic process	15
GO:0048255	mRNA stabilization	11
GO:0061013	Regulation of mRNA catabolic process	20
GO:0070482	Response to oxygen levels	39
GO:0072329	Monocarboxylic acid catabolic process	15
GO:0090068	Positive regulation of cell cycle process	25
GO:0042026	Protein refolding	7
GO:1901137	Carbohydrate derivative biosynthetic process	40
GO:0006998	Nuclear envelope organization	10
GO:0050789	Regulation of biological process	535
GO:0051017	Actin filament bundle assembly	11
GO:0060627	Regulation of vesicle-mediated transport	47
GO:0006281	DNA repair	35
GO:0010564	Regulation of cell cycle process	49
GO:0012501	Programmed cell death	60
GO:1902175	Regulation of oxidative stress-induced intrinsic apoptotic signaling pathway	8
GO:0001558	Regulation of cell growth	36
GO:0051972	Regulation of telomerase activity	10
GO:1900180	Regulation of protein localization to nucleus	18
GO:1905475	Regulation of protein localization to membrane	22
GO:0007275	Multicellular organism development	228
GO:0071103	DNA conformation change	14
GO:0006399	tRNA metabolic process	20
GO:0009266	Response to temperature stimulus	24
GO:0010950	Positive regulation of endopeptidase activity	20
GO:0019320	Hexose catabolic process	8
GO:0019081	Viral translation	6
GO:0034314	Arp2/3 complex-mediated actin nucleation	6
GO:0051338	Regulation of transferase activity	60
GO:0016192	Vesicle-mediated transport	77
GO:0031497	Chromatin assembly	18
GO:2001056	Positive regulation of cysteine-type endopeptidase activity	18
GO:2001235	Positive regulation of apoptotic signaling pathway	18
GO:0032212	Positive regulation of telomere maintenance via telomerase	8
GO:0032392	DNA geometric change	13
GO:1901654	Response to ketone	32
GO:0090407	Organophosphate biosynthetic process	36
GO:0000244	Spliceosomal tri-snRNP complex assembly	5
GO:0006108	Malate metabolic process	5
GO:0008637	Apoptotic mitochondrial changes	11
GO:0034605	Cellular response to heat	11
GO:0010810	Regulation of cell-substrate adhesion	23
GO:1904874	Positive regulation of telomerase RNA localization to Cajal body	4
GO:0022411	Cellular component disassembly	26
GO:0046716	Muscle cell cellular homeostasis	7
GO:0042542	Response to hydrogen peroxide	19
GO:0071214	Cellular response to abiotic stimulus	32
GO:0008219	Cell death	61
GO:0001666	Response to hypoxia	34
GO:0010038	Response to metal ion	40
GO:0045861	Negative regulation of proteolysis	32
GO:0022904	Respiratory electron transport chain	14
GO:0071364	Cellular response to epidermal growth factor stimulus	10
GO:2000059	Negative regulation of ubiquitin-dependent protein catabolic process	10
GO:0000338	Protein deneddylation	5
GO:0030307	Positive regulation of cell growth	20
GO:0048545	Response to steroid hormone	36
GO:0071451	Cellular response to superoxide	6
GO:1902415	Regulation of mRNA binding	5
GO:0008154	Actin polymerization or depolymerization	11
GO:0071417	Cellular response to organonitrogen compound	50
GO:0009408	Response to heat	17
GO:0032508	DNA duplex unwinding	12
GO:0034976	Response to endoplasmic reticulum stress	22
GO:0048731	System development	208
GO:0048732	Gland development	45
GO:1900182	Positive regulation of protein localization to nucleus	13
GO:2001252	Positive regulation of chromosome organization	14
GO:0031399	Regulation of protein modification process	93
GO:0048025	Negative regulation of mRNA splicing, via spliceosome	7
GO:0043280	Positive regulation of cysteine-type endopeptidase activity involved in apoptotic process	16
GO:0050792	Regulation of viral process	18
GO:0009605	Response to external stimulus	141
GO:0071453	Cellular response to oxygen levels	21
GO:0007163	Establishment or maintenance of cell polarity	21
GO:0051647	Nucleus localization	8
GO:0075525	Viral translational termination-reinitiation	4
GO:0090666	scaRNA localization to Cajal body	4
GO:0008361	Regulation of cell size	22
GO:0043281	Regulation of cysteine-type endopeptidase activity involved in apoptotic process	22
GO:0031346	Positive regulation of cell projection organization	35
GO:0043502	Regulation of muscle adaptation	14
GO:2001243	Negative regulation of intrinsic apoptotic signaling pathway	14
GO:0006098	Pentose-phosphate shunt	5
GO:0051345	Positive regulation of hydrolase activity	41
GO:0075522	IRES-dependent viral translational initiation	5
GO:0006414	Translational elongation	9
GO:0007339	Binding of sperm to zona pellucida	9
GO:0019068	Virion assembly	7
GO:0033044	Regulation of chromosome organization	21
GO:0032273	Positive regulation of protein polymerization	13
GO:0051881	Regulation of mitochondrial membrane potential	12
GO:0090257	Regulation of muscle system process	24
GO:0016197	Endosomal transport	21
GO:1903202	Negative regulation of oxidative stress-induced cell death	10
GO:0043244	Regulation of protein-containing complex disassembly	16
GO:1901699	Cellular response to nitrogen compound	53
GO:0070585	Protein localization to mitochondrion	12
GO:1900407	Regulation of cellular response to oxidative stress	13
GO:0061003	Positive regulation of dendritic spine morphogenesis	7
GO:0090151	Establishment of protein localization to mitochondrial membrane	7
GO:1901607	Alpha-amino acid biosynthetic process	10
GO:1902808	Positive regulation of cell cycle G1/S phase transition	10
GO:0006914	Autophagy	23
GO:0045935	Positive regulation of nucleobase-containing compound metabolic process	113
GO:0046395	Carboxylic acid catabolic process	21
GO:0010824	Regulation of centrosome duplication	9
GO:1900087	Positive regulation of G1/S transition of mitotic cell cycle	9
GO:0031126	sno(s)RNA 3-end processing	5
GO:0061684	Chaperone-mediated autophagy	5
GO:0009615	Response to virus	26
GO:0006749	Glutathione metabolic process	11
GO:0006081	Cellular aldehyde metabolic process	10
GO:0006839	Mitochondrial transport	16
GO:0009410	Response to xenobiotic stimulus	47
GO:0051438	Regulation of ubiquitin-protein transferase activity	10
GO:1903201	Regulation of oxidative stress-induced cell death	12
GO:0009156	Ribonucleoside monophosphate biosynthetic process	8
GO:0016050	Vesicle organization	24
GO:0030043	Actin filament fragmentation	4
GO:0043628	Small regulatory ncRNA 3-end processing	6
GO:0051156	Glucose 6-phosphate metabolic process	6
GO:1904666	Regulation of ubiquitin protein ligase activity	7
GO:0010811	Positive regulation of cell-substrate adhesion	16
GO:2000045	Regulation of G1/S transition of mitotic cell cycle	16
GO:0046031	ADP metabolic process	11
GO:0051348	Negative regulation of transferase activity	24
GO:0009161	Ribonucleoside monophosphate metabolic process	10
GO:0030837	Negative regulation of actin filament polymerization	10
GO:0031400	Negative regulation of protein modification process	39
GO:0032435	Negative regulation of proteasomal ubiquitin-dependent protein catabolic process	8
GO:0032781	Positive regulation of ATP-dependent activity	8
GO:0045740	Positive regulation of DNA replication	9
GO:2000249	Regulation of actin cytoskeleton reorganization	8
GO:0051131	Chaperone-mediated protein complex assembly	6
GO:0098885	Modification of postsynaptic actin cytoskeleton	5
GO:1902176	Negative regulation of oxidative stress-induced intrinsic apoptotic signaling pathway	6
GO:0032231	Regulation of actin filament bundle assembly	14
GO:0006974	Cellular response to DNA damage stimulus	46
GO:0006096	Glycolytic process	10
GO:0016051	Carbohydrate biosynthetic process	14
GO:1904375	Regulation of protein localization to cell periphery	16
GO:1902531	Regulation of intracellular signal transduction	94
GO:0048678	Response to axon injury	12
GO:0071763	Nuclear membrane organization	7
GO:0010976	Positive regulation of neuron projection development	21
GO:0051224	Negative regulation of protein transport	16
GO:0050794	Regulation of cellular process	502
GO:0006007	Glucose catabolic process	6
GO:0034063	Stress granule assembly	6
GO:0150093	Amyloid-beta clearance by transcytosis	4
GO:1904588	Cellular response to glycoprotein	4
GO:0040012	Regulation of locomotion	67
GO:0001824	Blastocyst development	16
GO:0070301	Cellular response to hydrogen peroxide	13
GO:1903076	Regulation of protein localization to plasma membrane	14
GO:1903050	Regulation of proteolysis involved in protein catabolic process	21
GO:0019430	Removal of superoxide radicals	5
GO:1902806	Regulation of cell cycle G1/S phase transition	17
GO:0000154	rRNA modification	7
GO:0007007	Inner mitochondrial membrane organization	7
GO:0009185	Ribonucleoside diphosphate metabolic process	12
GO:0006165	Nucleoside diphosphate phosphorylation	11
GO:0071383	Cellular response to steroid hormone stimulus	19
GO:0043393	Regulation of protein binding	21
GO:0097305	Response to alcohol	32
GO:0006338	Chromatin remodeling	23
GO:0019076	Viral release from host cell	6
GO:1903322	Positive regulation of protein modification by small protein conjugation or removal	15
GO:0030838	Positive regulation of actin filament polymerization	9
GO:0043094	Cellular metabolic compound salvage	7
GO:0045454	Cell redox homeostasis	7
GO:0048869	Cellular developmental process	178
GO:2000377	Regulation of reactive oxygen species metabolic process	17
GO:0040008	Regulation of growth	46
GO:0030334	Regulation of cell migration	61
GO:0045927	Positive regulation of growth	25
GO:1901987	Regulation of cell cycle phase transition	30
GO:2000145	Regulation of cell motility	64
GO:0006188	IMP biosynthetic process	5
GO:0043248	Proteasome assembly	5
GO:0046831	Regulation of RNA export from nucleus	5
GO:1903313	Positive regulation of mRNA metabolic process	14
GO:0009132	Nucleoside diphosphate metabolic process	13
GO:0040031	snRNA modification	4
GO:1902255	Positive regulation of intrinsic apoptotic signaling pathway by p53 class mediator	4
GO:1902416	Positive regulation of mRNA binding	4
GO:0046040	IMP metabolic process	6
GO:0090114	COPII-coated vesicle budding	6
GO:0051973	Positive regulation of telomerase activity	7
GO:2001022	Positive regulation of response to DNA damage stimulus	16
GO:0046165	Alcohol biosynthetic process	12
GO:0006575	Cellular modified amino acid metabolic process	18
GO:1901605	Alpha-amino acid metabolic process	18
GO:0051346	Negative regulation of hydrolase activity	30
GO:0030154	Cell differentiation	176
GO:0044000	Movement in host	11
GO:0110020	Regulation of actomyosin structure organization	13
GO:0007080	Mitotic metaphase plate congression	8
GO:0051716	Cellular response to stimulus	323
GO:0030042	Actin filament depolymerization	5
GO:0072350	Tricarboxylic acid metabolic process	5
GO:1904667	Negative regulation of ubiquitin protein ligase activity	5
GO:0000494	Box C/D RNA 3-end processing	3
GO:0072593	Reactive oxygen species metabolic process	12
GO:0030100	Regulation of endocytosis	21
GO:0036294	Cellular response to decreased oxygen levels	18
GO:0032355	Response to estradiol	22
GO:0071456	Cellular response to hypoxia	17
GO:0051492	Regulation of stress fiber assembly	12
GO:1901222	Regulation of NIK/NF-kappaB signaling	12
GO:1901879	Regulation of protein depolymerization	12
GO:0006084	acetyl-CoA metabolic process	7
GO:0010611	Regulation of cardiac muscle hypertrophy	10
GO:0006104	succinyl-CoA metabolic process	4
GO:1901615	Organic hydroxy compound metabolic process	33
GO:1901796	Regulation of signal transduction by p53 class mediator	11
GO:0060284	Regulation of cell development	41
GO:0061136	Regulation of proteasomal protein catabolic process	18
GO:0061621	Canonical glycolysis	5
GO:0006401	RNA catabolic process	15
GO:0071363	Cellular response to growth factor stimulus	39
GO:0000387	Spliceosomal snRNP assembly	7
GO:0010664	Negative regulation of striated muscle cell apoptotic process	7
GO:0014910	Regulation of smooth muscle cell migration	12
GO:0016236	Macroautophagy	16
GO:0032232	Negative regulation of actin filament bundle assembly	7
GO:0043200	Response to amino acid	18
GO:1902745	Positive regulation of lamellipodium organization	7
GO:1990542	Mitochondrial transmembrane transport	11
GO:0010821	Regulation of mitochondrion organization	15
GO:0050775	Positive regulation of dendrite morphogenesis	9
GO:2001020	Regulation of response to DNA damage stimulus	22
GO:0010660	Regulation of muscle cell apoptotic process	12
GO:0045070	Positive regulation of viral genome replication	6
GO:0042180	Cellular ketone metabolic process	11
GO:0010720	Positive regulation of cell development	29
GO:0006605	Protein targeting	20
GO:0031345	Negative regulation of cell projection organization	20
GO:0071824	protein-DNA complex subunit organization	18
GO:0048468	Cell development	103
GO:0019220	Regulation of phosphate metabolic process	82
GO:0030261	Chromosome condensation	7
GO:0030490	Maturation of SSU-rRNA	9
GO:1903533	Regulation of protein targeting	9
GO:0019079	Viral genome replication	5
GO:0046755	Viral budding	5
GO:0009438	Methylglyoxal metabolic process	4
GO:0032075	Positive regulation of nuclease activity	4
GO:0044417	Translocation of molecules into host	4
GO:0090398	Cellular senescence	8
GO:0110095	Cellular detoxification of aldehyde	4
GO:0048193	Golgi vesicle transport	22
GO:0009636	Response to toxic substance	24
GO:0043161	Proteasome-mediated ubiquitin-dependent protein catabolic process	25
GO:2001236	Regulation of extrinsic apoptotic signaling pathway	16
GO:0010656	Negative regulation of muscle cell apoptotic process	9
GO:0043462	Regulation of ATP-dependent activity	9
GO:0060999	Positive regulation of dendritic spine development	9
GO:0031032	Actomyosin structure organization	13
GO:0000028	Ribosomal small subunit assembly	7
GO:0032728	Positive regulation of interferon-beta production	7
GO:0097352	Autophagosome maturation	7
GO:0030855	Epithelial cell differentiation	42
GO:0050807	Regulation of synapse organization	22
GO:0090316	Positive regulation of intracellular protein transport	15
GO:1901990	Regulation of mitotic cell cycle phase transition	24
GO:1902109	Negative regulation of mitochondrial membrane permeability involved in apoptotic process	3
GO:0030518	Intracellular steroid hormone receptor signaling pathway	8
GO:1902743	Regulation of lamellipodium organization	8
GO:0072655	Establishment of protein localization to mitochondrion	10
GO:0000956	Nuclear-transcribed mRNA catabolic process	11
GO:0006402	mRNA catabolic process	13
GO:0007229	Integrin-mediated signaling pathway	11
GO:0007346	Regulation of mitotic cell cycle	33
GO:0035966	Response to topologically incorrect protein	13
GO:1905477	Positive regulation of protein localization to membrane	13
GO:0030865	Cortical cytoskeleton organization	9
GO:0000054	Ribosomal subunit export from nucleus	5
GO:0031468	Nuclear membrane reassembly	5
GO:1903214	Regulation of protein targeting to mitochondrion	5
GO:2000251	Positive regulation of actin cytoskeleton reorganization	5
GO:0043171	Peptide catabolic process	6
GO:0051444	Negative regulation of ubiquitin-protein transferase activity	6
GO:0061050	Regulation of cell growth involved in cardiac muscle cell development	6
GO:0000470	Maturation of LSU-rRNA	8
GO:0031397	Negative regulation of protein ubiquitination	11
GO:0097066	Response to thyroid hormone	8
GO:0031175	Neuron projection development	48
GO:0032481	Positive regulation of type I interferon production	9
GO:1903900	Regulation of viral life cycle	14
GO:0001731	Formation of translation preinitiation complex	4
GO:0006107	Oxaloacetate metabolic process	4
GO:0006449	Regulation of translational termination	4
GO:0045039	Protein insertion into mitochondrial inner membrane	4
GO:1905907	Negative regulation of amyloid fibril formation	4
GO:0000723	Telomere maintenance	11
GO:0042773	ATP synthesis coupled electron transport	10
GO:0045088	Regulation of innate immune response	19
GO:0050000	Chromosome localization	10
GO:0040017	Positive regulation of locomotion	41
GO:0010591	Regulation of lamellipodium assembly	7
GO:1903078	Positive regulation of protein localization to plasma membrane	9
GO:2000147	Positive regulation of cell motility	40
GO:0010592	Positive regulation of lamellipodium assembly	6
GO:0046033	AMP metabolic process	6
GO:1902410	Mitotic cytokinetic process	5
GO:0006066	Alcohol metabolic process	24
GO:0035967	Cellular response to topologically incorrect protein	11
GO:0006275	Regulation of DNA replication	14
GO:0071709	Membrane assembly	8
GO:1901224	Positive regulation of NIK/NF-kappaB signaling	9
GO:0010977	Negative regulation of neuron projection development	16
GO:0042743	Hydrogen peroxide metabolic process	7
GO:1901652	Response to peptide	41
GO:0070848	Response to growth factor	40
GO:0007097	Nuclear migration	6
GO:1901658	Glycosyl compound catabolic process	6
GO:0006140	Regulation of nucleotide metabolic process	11
GO:0019725	Cellular homeostasis	43
GO:0022603	Regulation of anatomical structure morphogenesis	58
GO:0032387	Negative regulation of intracellular transport	9
GO:0032456	Endocytic recycling	9
GO:0036503	ERAD pathway	11
GO:1903828	Negative regulation of protein localization	19
GO:0000727	Double-strand break repair via break-induced replication	4
GO:0009052	Pentose-phosphate shunt, non-oxidative branch	3
GO:0009164	Nucleoside catabolic process	5
GO:0010269	Response to selenium ion	5
GO:0033539	Fatty acid beta-oxidation using acyl-CoA dehydrogenase	4
GO:0033864	Positive regulation of NAD(P)H oxidase activity	3
GO:0035088	Establishment or maintenance of apical/basal cell polarity	8
GO:0039702	Viral budding via host ESCRT complex	4
GO:0051639	Actin filament network formation	4
GO:0060020	Bergmann glial cell differentiation	4
GO:0090085	Regulation of protein deubiquitination	4
GO:0090435	Protein localization to nuclear envelope	4
GO:0098974	Postsynaptic actin cytoskeleton organization	5
GO:1903334	Positive regulation of protein folding	3
GO:1903651	Positive regulation of cytoplasmic transport	4
GO:1904401	Cellular response to Thyroid stimulating hormone	3
GO:2000152	Regulation of ubiquitin-specific protease activity	3
GO:0043207	Response to external biotic stimulus	78
GO:0048513	Animal organ development	178
